# Supplementary material for: catena-Poly[[tetra­kis­(hexa­methyl­phospho­ramide-κO)bis­(nitrato-κ2 O,O′)terbium(III)] [silver(I)-di-μ-sulfido-tungstate(VI)-di-μ-sulfido]]
Source: Acta Crystallogr Sect E Struct Rep Online. 2012 May 31;68(Pt 6):m843–4. doi: 10.1107/S1600536812023823 (PMC3379183; doi:10.1107/S1600536812023823)
Supplement: Supplementary file 2 [file e-68-0m843-Isup2.hkl]

# 
# h,k,l, Fc-squared, Fo-squared, sigma(Fo-squared) and status flag 
# 
data_I
_shelx_title ' S in P1                     New: P21/c' 
_shelx_refln_list_code          4 
_shelx_F_calc_maximum      564.99 
_exptl_crystal_F_000      2815.27 
_reflns_d_resolution_high  0.8302 
 
loop_ 
 _symmetry_equiv_pos_as_xyz 
 'x, y, z' 
 '-x, y+1/2, -z+1/2' 
 '-x, -y, -z' 
 'x, -y-1/2, z-1/2' 
 
_cell_length_a    15.7860 
_cell_length_b    29.6540 
_cell_length_c    11.3690 
_cell_angle_alpha  90.000 
_cell_angle_beta   90.890 
_cell_angle_gamma  90.000 
 
_shelx_F_squared_multiplier     1.000 
 
loop_ 
 _refln_index_h 
 _refln_index_k 
 _refln_index_l 
 _refln_F_squared_calc 
 _refln_F_squared_meas 
 _refln_F_squared_sigma 
 _refln_observed_status 
   3   0   0    32374.67    33016.14    445.70 o 
   6   0   0   128407.41   123371.80   2196.01 o 
   7   0   0    90147.23    86835.39   2118.14 o 
   8   0   0    15197.31    14399.12    583.66 o 
   9   0   0    43605.61    47503.10    875.91 o 
  10   0   0     4729.75     4330.92    546.40 o 
  11   0   0    12768.07    12416.52   1100.86 o 
  12   0   0    30225.59    31335.85   1159.20 o 
  13   0   0     7633.93     7178.61   1030.03 o 
  14   0   0     3691.19     3769.34   1056.58 o 
  15   0   0    13873.97    13527.73   2033.94 o 
  16   0   0    20504.20    21347.14   1829.03 o 
  17   0   0    23557.79    25977.87   1455.99 o 
  18   0   0     3913.90     3354.10    878.41 o 
  19   0   0    22802.53    23622.28   1841.52 o 
   3   1   0    30688.16    34542.49    335.55 o 
   4   1   0   132757.50   134778.78    927.97 o 
   5   1   0     2640.72     2201.18    200.71 o 
   6   1   0   107519.18   112632.40    819.55 o 
   7   1   0     4497.53     5737.62    462.83 o 
   8   1   0   192211.17   192117.19   2104.14 o 
   9   1   0    49325.70    50278.73   1126.50 o 
  10   1   0   114731.32   121514.41  27927.35 o 
  11   1   0    32102.95    31154.15    705.73 o 
  12   1   0    17492.14    16241.91    708.47 o 
  13   1   0    45881.68    45274.69   2504.83 o 
  14   1   0    15777.50    15780.81   1159.08 o 
  15   1   0    23401.63    25763.61   1404.74 o 
  16   1   0      285.77      788.05    515.69 o 
  17   1   0    19109.88    19280.03   1762.66 o 
  18   1   0      520.26      676.40    201.99 o 
  19   1   0     3518.18     3235.18    828.62 o 
   3   2   0   206474.84   206555.86   1358.80 o 
   4   2   0    21842.37    21341.35    369.43 o 
   5   2   0   230037.73   223412.17   1739.65 o 
   6   2   0       63.21      395.34     87.10 o 
   8   2   0     9124.79     8072.38    546.43 o 
   9   2   0   169820.45   170290.73   2602.11 o 
  10   2   0    43744.40    45222.64    948.06 o 
  11   2   0    46985.25    43049.54    800.28 o 
  12   2   0    25751.15    25847.69    960.29 o 
  13   2   0    12522.57    14684.26   1352.65 o 
  14   2   0    33002.64    33239.79   1334.47 o 
  15   2   0      701.16      362.29    261.19 o 
  16   2   0    22460.41    22750.09   2043.15 o 
  17   2   0      357.36      681.18    333.83 o 
  18   2   0    10418.06     8368.84    506.85 o 
   2   3   0    62375.91    61355.05   1097.02 o 
   3   3   0   268823.13   265621.59   2705.52 o 
   4   3   0    14682.98    16036.44    290.93 o 
   5   3   0   146634.03   144654.34   1006.39 o 
   6   3   0    77889.09    78862.48    683.95 o 
   7   3   0    30154.31    31360.29    547.92 o 
   8   3   0    76330.79    75801.84    884.94 o 
   9   3   0     1590.25     2156.66    218.02 o 
  10   3   0     9820.88    10290.35    474.55 o 
  11   3   0     7735.25     8667.05    716.24 o 
  12   3   0       56.84      200.00    106.90 o 
  13   3   0     2541.55     2065.19    618.89 o 
  14   3   0    17521.58    18126.97   1578.21 o 
  15   3   0     7959.26     7957.18   1261.77 o 
  16   3   0    13183.34    12312.00   1390.18 o 
  17   3   0     9511.50     8673.47    974.49 o 
  18   3   0    27548.44    29473.96   1189.93 o 
   1   4   0     3968.61     4640.20    167.15 o 
   2   4   0   188078.38   187180.78   1409.57 o 
   3   4   0    29240.44    30856.86    355.38 o 
   4   4   0     1032.60     1662.65    134.57 o 
   5   4   0    54886.68    53025.44    751.51 o 
   6   4   0      187.00      254.11     84.70 o 
   7   4   0    65545.62    67006.18    638.48 o 
   8   4   0    37701.73    39253.14    646.33 o 
   9   4   0    98844.27    93886.19   1081.63 o 
  10   4   0    50374.59    50522.86   1036.33 o 
  11   4   0    23841.15    24031.33    738.36 o 
  12   4   0    24426.23    23138.69    578.27 o 
  13   4   0    18096.44    18510.45   1142.99 o 
  14   4   0    25019.08    25123.51   1115.08 o 
  15   4   0     1387.10     1402.09    835.07 o 
  16   4   0    11619.02    14301.85   2847.06 o 
  17   4   0      136.90      275.10    342.15 o 
  18   4   0     4988.49     5122.16    665.12 o 
   2   5   0    14890.45    14208.97    222.61 o 
   3   5   0    30018.46    29478.62    345.98 o 
   4   5   0    70139.07    70855.33    621.65 o 
   5   5   0    33358.04    35698.34    454.05 o 
   6   5   0    58698.71    59736.57    742.03 o 
   7   5   0     5264.30     5427.24    290.61 o 
   8   5   0    80894.85    80078.75    939.82 o 
   9   5   0     5290.50     6408.67    441.50 o 
  10   5   0    34280.32    35033.34    667.06 o 
  11   5   0    52000.32    49437.46   1028.70 o 
  12   5   0    28131.22    26797.43    634.37 o 
  13   5   0    13293.79    16645.46   2185.33 o 
  14   5   0     4511.48     4983.20    979.35 o 
  15   5   0    21111.08    20270.49   1007.38 o 
  16   5   0     1139.59     1672.32    451.45 o 
  17   5   0     5180.52     4325.32    838.57 o 
  18   5   0      258.26      383.09    156.78 o 
   0   6   0   241435.70   229691.67   2965.64 o 
   1   6   0    23638.51    22972.26    342.00 o 
   2   6   0   169549.89   160309.50   1226.38 o 
   3   6   0     7006.88     7862.85    434.46 o 
   4   6   0    27436.55    26886.90    484.75 o 
   5   6   0    32700.45    32743.73    432.08 o 
   6   6   0    87303.23    82646.09    731.39 o 
   7   6   0     7192.20     7724.01    367.71 o 
   8   6   0    11445.59    11627.17    565.37 o 
   9   6   0     3338.39     4512.05    522.04 o 
  10   6   0    10928.23    11300.23    564.79 o 
  11   6   0     1517.36     1421.39    306.55 o 
  12   6   0     1765.29     1705.33    248.89 o 
  13   6   0     8383.77    10392.74   1657.70 o 
  14   6   0      212.27      987.89    239.27 o 
  15   6   0     5295.97     5013.55   1165.94 o 
  16   6   0     2383.80     2288.31    511.01 o 
  17   6   0    13294.48    13518.89   1553.03 o 
  18   6   0     2084.53     2181.76    795.96 o 
   1   7   0     2416.50     2985.58    119.89 o 
   2   7   0    13266.11    12969.50    231.10 o 
   3   7   0     6044.95     8519.44    270.68 o 
   4   7   0    29234.67    29019.16    438.21 o 
   5   7   0     1779.23     2405.55    171.46 o 
   6   7   0    36710.54    35698.96    570.70 o 
   7   7   0     1763.18     2243.05    284.02 o 
   8   7   0    55085.34    55267.67    673.49 o 
   9   7   0    10913.87    11511.03    695.78 o 
  10   7   0    18829.32    19438.58    572.04 o 
  11   7   0     3254.55     3972.06    348.47 o 
  12   7   0     2846.22     3003.96    576.66 o 
  13   7   0    12021.69    13283.46   1962.81 o 
  14   7   0     2286.29     2844.83    523.19 o 
  15   7   0     8981.64     7590.30   1366.34 o 
  16   7   0        8.80      563.21    217.99 o 
  17   7   0     1589.43     1668.91    415.32 o 
  18   7   0        9.18      480.70    230.58 o 
   0   8   0      312.30      840.38    187.28 o 
   1   8   0     4498.00     3970.91    139.11 o 
   2   8   0    12012.75    13139.76    255.94 o 
   3   8   0    11410.02    10630.57    307.84 o 
   4   8   0     3865.83     4359.58    163.52 o 
   5   8   0    21925.93    21028.75    634.01 o 
   6   8   0     4812.16     3836.43    434.65 o 
   7   8   0    33698.06    31734.41    676.17 o 
   8   8   0     4097.93     4355.36    339.46 o 
   9   8   0    10036.70     9826.40    401.37 o 
  10   8   0    17869.66    15189.36    839.55 o 
  11   8   0     6532.12     6674.58    894.05 o 
  12   8   0     8511.73     8125.42   1220.52 o 
  13   8   0     5470.08     6680.15   1249.12 o 
  14   8   0    10079.68    10547.58   1811.82 o 
  15   8   0     1436.01     1281.65    517.04 o 
  16   8   0     3841.85     3173.01    765.59 o 
  17   8   0     1004.48      886.08    347.24 o 
  18   8   0      268.06      336.17    200.80 o 
   1   9   0    12919.92    12956.63    258.27 o 
   2   9   0       59.04      129.00     75.61 o 
   3   9   0    41251.98    37907.99    377.08 o 
   4   9   0    14823.99    13536.76    378.03 o 
   5   9   0    33698.35    32174.63    521.62 o 
   6   9   0     1600.64     2382.36    164.49 o 
   7   9   0    23636.40    24957.40    676.33 o 
   8   9   0    26708.28    24788.99    584.72 o 
   9   9   0     4983.46     5672.05    409.21 o 
  10   9   0     1160.21     1784.58    244.06 o 
  11   9   0     3484.84     3307.90    357.31 o 
  12   9   0     1903.69     2013.52    334.25 o 
  13   9   0      325.87      477.74    236.69 o 
  14   9   0     3557.16     3650.82    852.54 o 
  15   9   0     1014.40     1391.04    608.61 o 
  16   9   0     4003.54     3962.36    890.73 o 
  17   9   0       35.70      496.94    185.69 o 
  18   9   0     4500.27     3722.62    787.29 o 
   0  10   0    30700.52    29919.61    399.51 o 
   1  10   0      366.74      250.80     47.36 o 
   2  10   0      149.27      234.20     54.20 o 
   3  10   0    23023.16    22208.48    357.20 o 
   4  10   0       15.47      205.00     64.16 o 
   5  10   0     8213.53     8502.24    272.68 o 
   6  10   0    13457.07    12867.28    368.62 o 
   7  10   0    14083.29    13892.83    378.18 o 
   8  10   0      510.49      607.38    152.88 o 
   9  10   0     5884.09     6250.82    424.19 o 
  10  10   0    13033.63    14514.53   1059.26 o 
  11  10   0     2127.43     2567.55    307.77 o 
  12  10   0      953.23     1462.53    304.67 o 
  13  10   0     6334.66     7341.35   1097.23 o 
  14  10   0     5740.97     5352.57    960.24 o 
  15  10   0      554.85     1083.50    247.37 o 
  16  10   0      222.01      -22.21    208.85 o 
  17  10   0      820.50      759.87    375.65 o 
  18  10   0       37.65      732.94    386.80 o 
   1  11   0     5412.20     4710.75    143.29 o 
   2  11   0     1044.37     1422.37    145.14 o 
   3  11   0     1017.10     1196.69    113.44 o 
   4  11   0    12828.64    12570.39    368.13 o 
   5  11   0     1466.14     1812.10    135.17 o 
   6  11   0    18586.74    20298.72    678.28 o 
   7  11   0     1783.11     2061.61    180.71 o 
   8  11   0       28.29      333.70     92.73 o 
   9  11   0     2854.74     3068.86    255.25 o 
  10  11   0     1536.89     1613.17    254.42 o 
  11  11   0     1536.57     1533.11    229.72 o 
  12  11   0     5241.25     5475.27    785.62 o 
  13  11   0     4184.00     4029.37    821.00 o 
  14  11   0     1056.37     1199.90    325.47 o 
  15  11   0     1141.09      956.10    239.12 o 
  16  11   0     1501.85     1575.68    372.46 o 
  17  11   0      560.82      509.15    154.42 o 
  18  11   0     1286.75     1301.34    349.36 o 
   0  12   0    26579.62    25047.74    547.95 o 
   1  12   0    10028.05     8660.96    373.92 o 
   2  12   0    17676.87    17474.82    466.72 o 
   3  12   0     1837.38     1882.53    140.11 o 
   4  12   0    76427.89    77548.15    659.53 o 
   5  12   0     1057.34     1186.38    207.01 o 
   6  12   0    35171.64    34816.51    792.01 o 
   7  12   0    22068.78    22770.04    559.47 o 
   8  12   0    20950.61    19231.45    553.36 o 
   9  12   0    26398.78    24915.43    778.28 o 
  10  12   0    29908.91    30116.71   1007.53 o 
  11  12   0     8370.61     7983.72    727.81 o 
  12  12   0      849.45      552.47    158.23 o 
  13  12   0    14935.22    16139.08   1066.18 o 
  14  12   0     1518.74     1852.00    478.78 o 
  15  12   0     5442.74     5103.54   1186.83 o 
  16  12   0     3549.73     3167.31    740.34 o 
  17  12   0     5996.05     5441.91    902.57 o 
   1  13   0    23978.78    25624.73    414.80 o 
   2  13   0     1045.38     1419.11    122.09 o 
   3  13   0     5126.66     5693.47    217.91 o 
   4  13   0    19058.62    18922.37    511.17 o 
   5  13   0     8704.92     8802.24    331.62 o 
   6  13   0      154.35      114.60     92.36 o 
   7  13   0     5580.01     5045.21    342.28 o 
   8  13   0     4589.42     5116.75    284.74 o 
   9  13   0     2641.22     2563.61    272.09 o 
  10  13   0       76.81      374.84    121.24 o 
  11  13   0     1982.21     1872.52    255.36 o 
  12  13   0     2071.62     2047.24    431.58 o 
  13  13   0      311.53      432.93    197.34 o 
  14  13   0     3090.58     3179.25    809.97 o 
  15  13   0     1443.02     1581.05    393.74 o 
  16  13   0     1574.29      930.78    321.19 o 
  17  13   0     2682.51     2392.33    440.99 o 
   0  14   0    35707.52    35657.16    769.08 o 
   1  14   0     1583.56     1825.60    145.65 o 
   2  14   0    24402.68    23079.94    618.48 o 
   3  14   0    12297.63    10874.95    497.96 o 
   4  14   0    13695.39    12756.79    380.57 o 
   5  14   0     1321.43     1214.24    150.08 o 
   6  14   0     8907.39     9434.29    336.69 o 
   7  14   0     1137.80     1584.30    239.24 o 
   8  14   0    14320.41    14949.31    510.80 o 
   9  14   0     3266.06     3170.26    307.36 o 
  10  14   0      944.87      933.64    257.67 o 
  11  14   0      967.99      674.53    158.96 o 
  12  14   0     2002.96     1713.11    524.04 o 
  13  14   0     2086.14     2153.48    476.03 o 
  14  14   0      464.48      462.44    191.01 o 
  15  14   0     2764.57     2851.59    636.68 o 
  16  14   0      166.08      727.13    229.01 o 
  17  14   0     2639.20     2611.71    528.65 o 
   1  15   0    16894.39    16648.28    436.22 o 
   2  15   0      415.57      216.97    112.30 o 
   3  15   0    28371.12    26520.61    691.04 o 
   4  15   0      417.99      602.89    108.64 o 
   5  15   0    24849.02    25007.63    564.70 o 
   6  15   0     4434.53     5593.46    357.33 o 
   7  15   0    16022.86    15460.72    569.76 o 
   8  15   0    31096.57    30221.48    511.89 o 
   9  15   0    15471.98    15240.58    572.28 o 
  10  15   0    19214.66    18437.41    868.54 o 
  11  15   0     6082.92     5103.88    770.45 o 
  12  15   0    15081.81    16011.62    962.33 o 
  13  15   0     2257.85     3206.67    737.29 o 
  14  15   0    11419.84    10389.56   1259.90 o 
  15  15   0     4426.80     4034.45    886.82 o 
  16  15   0     5449.74     4768.42   1002.75 o 
  17  15   0     4045.83     2938.01    593.19 o 
   0  16   0   105198.74   100361.85   1557.45 o 
   1  16   0     4693.81     4203.82    206.06 o 
   2  16   0    30488.23    28990.88    502.28 o 
   3  16   0     3391.36     3999.93    214.04 o 
   4  16   0    17593.76    16865.36    465.75 o 
   5  16   0      472.78      435.38     95.08 o 
   6  16   0     6555.01     7471.06    371.16 o 
   7  16   0      317.82      408.67    111.53 o 
   8  16   0       30.31      376.29    107.80 o 
   9  16   0      996.98     1098.42    161.09 o 
  10  16   0      434.56      581.27    126.25 o 
  11  16   0      489.64      452.40    355.94 o 
  12  16   0      472.90      814.78    211.20 o 
  13  16   0     3141.50     3617.61    818.66 o 
  14  16   0      125.71      392.54    172.10 o 
  15  16   0      374.42      385.86    221.23 o 
  16  16   0      769.52      594.77    222.15 o 
   1  17   0    43091.18    43713.86    504.02 o 
   2  17   0      197.34      439.38     90.64 o 
   3  17   0    23530.23    22913.47    559.52 o 
   4  17   0     2657.35     2818.55    249.86 o 
   5  17   0     9352.25     9750.53    356.01 o 
   6  17   0      141.48      243.36    101.67 o 
   7  17   0     8147.19     8607.88    385.92 o 
   8  17   0     7804.04     7447.36    641.86 o 
   9  17   0      103.90      332.78     99.17 o 
  10  17   0       99.07      279.65     87.72 o 
  11  17   0      897.56      862.21    263.10 o 
  12  17   0       95.54      384.03    197.48 o 
  13  17   0      331.98      863.53    306.01 o 
  14  17   0     1142.37     1462.52    448.33 o 
  15  17   0     2937.54     2855.87    485.46 o 
  16  17   0     1446.90     1493.28    357.84 o 
   0  18   0     7570.45     7564.64    297.54 o 
   1  18   0      183.73      404.16     77.09 o 
   2  18   0     2374.96     2153.38    191.47 o 
   3  18   0     6781.82     6456.21    301.98 o 
   4  18   0    11724.02    11732.08    446.96 o 
   5  18   0    32730.51    31604.35   1002.95 o 
   6  18   0     3610.06     3454.58    328.34 o 
   7  18   0    35492.64    34660.59    729.81 o 
   8  18   0     7671.76     7719.72    840.75 o 
   9  18   0    28010.13    28476.49    621.04 o 
  10  18   0    11437.60    11283.30   1004.39 o 
  11  18   0    16406.77    14913.71    735.24 o 
  12  18   0     5906.83     6825.13    986.94 o 
  13  18   0    11894.28    11806.73   1153.73 o 
  14  18   0    10282.61    11702.53    981.80 o 
  15  18   0     5400.13     5665.59   1050.02 o 
  16  18   0     7413.08     7567.26   1089.75 o 
   1  19   0    47669.67    51121.33    688.27 o 
   2  19   0    13139.70    12609.91    481.13 o 
   3  19   0    18968.59    20207.11    533.16 o 
   4  19   0     6978.71     7106.64    357.34 o 
   5  19   0    17298.09    18032.25    546.71 o 
   6  19   0    27682.87    26386.91    758.66 o 
   7  19   0      673.30      656.98    124.03 o 
   8  19   0    14015.74    14303.84    891.48 o 
   9  19   0      605.19      610.82    155.20 o 
  10  19   0     6799.38     6171.71    774.47 o 
  11  19   0     1549.63     1386.00    266.25 o 
  12  19   0       56.85      321.46    271.64 o 
  13  19   0     1966.67     2386.25    528.13 o 
  14  19   0      964.02      817.37    221.53 o 
  15  19   0     2751.70     2095.37    548.65 o 
  16  19   0     2724.74     2092.10    574.08 o 
   0  20   0    69230.45    71649.95   2106.52 o 
   1  20   0      640.27      678.80    107.91 o 
   2  20   0    71201.64    69656.85   1042.36 o 
   3  20   0    10175.11     9833.44    383.89 o 
   4  20   0    42213.86    43204.84    673.88 o 
   5  20   0     2751.37     2956.34    276.40 o 
   6  20   0     7065.14     6635.81    586.94 o 
   7  20   0     8705.36     9227.96    578.38 o 
   8  20   0     1968.17     1897.58    266.14 o 
   9  20   0     6349.33     5438.83    709.73 o 
  10  20   0      825.36      594.79    151.84 o 
  11  20   0      722.88      826.33    276.51 o 
  12  20   0     2996.11     2491.37    543.91 o 
  13  20   0      119.19      308.89    225.12 o 
  14  20   0     4776.85     3827.45    802.01 o 
  15  20   0     1468.58     1717.79    354.09 o 
   1  21   0     3892.66     4085.87    349.69 o 
   2  21   0     5884.52     5203.31    422.55 o 
   3  21   0     5143.89     4697.46    328.93 o 
   4  21   0    22927.18    23734.87    706.88 o 
   5  21   0      827.53      843.14    148.56 o 
   6  21   0    46491.54    47862.66   1130.59 o 
   7  21   0     3577.00     4337.62    529.69 o 
   8  21   0    20852.24    21868.03    397.17 o 
   9  21   0    31284.94    30057.64    805.16 o 
  10  21   0    32187.17    32777.48   1166.69 o 
  11  21   0    22275.80    23194.48   1639.06 o 
  12  21   0    13713.80    13906.72   1203.31 o 
  13  21   0    24288.34    25998.33    885.52 o 
  14  21   0    10862.95    11858.24    388.30 o 
  15  21   0    13136.81    13045.97    975.77 o 
   0  22   0    67691.56    63996.68   1405.75 o 
   1  22   0     2390.29     2408.40    231.69 o 
   2  22   0    30986.34    30593.05    879.57 o 
   3  22   0    14225.19    13612.62    559.65 o 
   4  22   0    32390.49    33799.09    633.41 o 
   5  22   0    17583.67    18058.10    830.54 o 
   6  22   0     8506.26     7564.46    544.33 o 
   7  22   0    23510.79    24743.85    819.62 o 
   8  22   0        1.73      184.09     72.82 o 
   9  22   0     6008.54     5565.78   1158.22 o 
  10  22   0      650.16      393.51    277.54 o 
  11  22   0     2771.48     2828.64    609.19 o 
  12  22   0     7386.64     7756.26   1442.44 o 
  13  22   0       66.63      450.04    149.68 o 
  14  22   0     5475.04     3266.12    862.90 o 
   1  23   0    46160.35    47108.50    860.64 o 
   2  23   0     2807.71     3154.00    299.68 o 
   3  23   0    49985.02    50782.99   1075.00 o 
   4  23   0    38378.55    37856.37    899.20 o 
   5  23   0    17419.57    17773.90    691.09 o 
   6  23   0    21721.41    21708.16    778.62 o 
   7  23   0    12980.75    13143.40    827.66 o 
   8  23   0    18819.76    18757.99    675.64 o 
   9  23   0       34.37      425.16    143.70 o 
  10  23   0     5178.83     4038.84    836.66 o 
  11  23   0      275.98      789.58    253.58 o 
  12  23   0      469.64      727.98    379.03 o 
  13  23   0     5811.84     4003.35   1336.43 o 
  14  23   0      510.94      548.81    173.01 o 
   0  24   0     5674.32     4814.91    651.93 o 
   1  24   0     4112.10     3415.56    320.55 o 
   2  24   0     3991.00     3750.72    417.49 o 
   3  24   0    24374.06    25526.50    777.24 o 
   4  24   0     1242.42     1092.59    172.74 o 
   5  24   0    67073.49    67099.88   1017.98 o 
   6  24   0     2791.80     2827.25    399.42 o 
   7  24   0    45484.70    45637.59   1347.01 o 
   8  24   0    18669.27    20365.46   1528.92 o 
   9  24   0    30183.18    31650.29   1281.76 o 
  10  24   0    21288.81    23531.38   1585.16 o 
  11  24   0    16866.98    19127.28    670.56 o 
  12  24   0    30844.87    33457.82   2033.12 o 
  13  24   0    10016.81    10618.13    940.70 o 
  14  24   0    18508.11    19234.47   1131.74 o 
   1  25   0    50370.03    51242.76    986.87 o 
   2  25   0     3289.37     3539.74    354.65 o 
   3  25   0    34371.66    35688.62    611.95 o 
   4  25   0     8143.99     7424.90    534.95 o 
   5  25   0    24213.13    24054.03    944.60 o 
   6  25   0    12323.24    12513.23    589.10 o 
   7  25   0      120.43      363.22    105.28 o 
   8  25   0     9787.82     9798.19   1069.19 o 
   9  25   0       85.75       32.56     95.97 o 
  10  25   0     3765.85     3512.48    664.46 o 
  11  25   0     5091.07     5781.09    885.60 o 
  12  25   0     3503.64     3638.61    570.47 o 
  13  25   0     6782.37     5650.71    566.81 o 
   0  26   0    39720.18    37431.29   1425.67 o 
   1  26   0     1513.66     1549.04    261.96 o 
   2  26   0    79005.02    82138.20   1796.39 o 
   3  26   0     7657.17     7256.39    519.90 o 
   4  26   0    26626.88    25798.76    812.68 o 
   5  26   0    20389.51    20561.85    925.32 o 
   6  26   0     9462.98     9641.82    726.32 o 
   7  26   0     9966.32     9414.38    931.83 o 
   8  26   0     1391.25     1239.29    200.43 o 
   9  26   0     6494.46     5641.45    888.04 o 
  10  26   0     1129.54      646.59    194.11 o 
  11  26   0     1096.84     1291.71    487.01 o 
  12  26   0     2520.22     2329.33    383.93 o 
  13  26   0        1.22      206.44    126.56 o 
   1  27   0      139.91      250.93     71.83 o 
   2  27   0     7408.14     7432.67    524.96 o 
   3  27   0       69.07      256.69     92.54 o 
   4  27   0    29957.10    30678.07    949.54 o 
   5  27   0       35.50      264.74     81.52 o 
   6  27   0    36584.55    36829.18   1043.94 o 
   7  27   0     6428.43     5377.72    628.86 o 
   8  27   0    20864.11    22393.27   1144.54 o 
   9  27   0     9192.07    10886.76    825.54 o 
  10  27   0    10187.66    10719.97    511.66 o 
  11  27   0    17987.11    19304.89    894.18 o 
  12  27   0    11054.00    11090.90    636.38 o 
   0  28   0    18401.52    16809.59   1333.39 o 
   1  28   0      883.04      807.92    124.98 o 
   2  28   0    21581.67    20958.02    647.63 o 
   3  28   0     8033.51     6818.34    703.02 o 
   4  28   0    19786.80    18921.28    585.76 o 
   5  28   0    12640.95    11414.93    729.77 o 
   6  28   0     5510.66     4989.20    584.33 o 
   7  28   0    10240.49    10371.22    916.84 o 
   8  28   0      755.11      897.43    194.69 o 
   9  28   0     2782.53     2282.74    292.89 o 
  10  28   0       59.49      234.27    127.66 o 
  11  28   0     2011.92     1699.91    209.28 o 
   1  29   0    28173.53    27533.45    791.06 o 
   2  29   0      786.22      737.06    152.87 o 
   3  29   0    23833.57    23009.81    846.74 o 
   4  29   0     5541.62     5410.90    656.26 o 
   5  29   0     6743.02     5095.66    767.72 o 
   6  29   0     3775.64     3029.79    386.60 o 
   7  29   0     2240.04     1904.81    245.97 o 
   8  29   0     2012.54     1701.15    170.20 o 
   9  29   0      198.72      344.63    142.44 o 
  10  29   0     1621.99     1516.92    673.63 o 
  11  29   0      611.00      499.02    176.83 o 
   0  30   0      455.54      308.84    142.79 o 
   1  30   0       48.04      192.91     68.99 o 
   2  30   0      462.11      446.66    116.35 o 
   3  30   0     5196.31     3999.16    521.29 o 
   4  30   0       17.84      186.00     72.40 o 
   5  30   0     9326.54     6030.76   1560.95 o 
   6  30   0     4194.25     4138.82    410.14 o 
   7  30   0    11910.87    12414.62    924.17 o 
   8  30   0     6966.66     7028.79    664.86 o 
   9  30   0     7908.71     8697.19   1080.53 o 
  10  30   0     6545.44     7510.99   1061.98 o 
   1  31   0    10470.71    10045.50    764.42 o 
   2  31   0     1605.13      734.87    182.43 o 
   3  31   0    11236.84    11901.09   1013.97 o 
   4  31   0     2278.83     2004.04    304.24 o 
   5  31   0     4825.00     4377.00    515.51 o 
   6  31   0     4948.42     4062.59    352.91 o 
   7  31   0     1166.68     1253.71    243.10 o 
   8  31   0      489.50      409.39    134.47 o 
   9  31   0       42.09      190.99    112.41 o 
   0  32   0     9463.17    10382.62   1006.25 o 
   1  32   0       22.93      411.15    152.35 o 
   2  32   0    10479.59    10110.24    839.23 o 
   3  32   0     1543.88     1460.19    245.88 o 
   4  32   0     4205.31     4298.79    732.39 o 
   5  32   0      994.42      523.67    150.80 o 
   6  32   0     3253.69     3247.88    496.60 o 
   7  32   0      278.53      401.73    126.63 o 
   8  32   0     2192.56     1803.23    362.72 o 
   1  33   0     3419.35     2445.67    491.64 o 
   2  33   0      614.87      837.35    316.81 o 
   3  33   0     3072.28     2527.46    553.23 o 
   4  33   0     1367.10     1242.26    210.51 o 
   5  33   0     3134.03     2540.16    430.88 o 
   6  33   0     5349.45     6882.25   1604.03 o 
   7  33   0     4810.40     5002.23    937.43 o 
   0  34   0     4499.06     3542.99    658.42 o 
   1  34   0      254.80      360.69    144.42 o 
   2  34   0     5474.04     6139.44    942.88 o 
   3  34   0        1.65      120.47    125.68 o 
   2  35   0      130.81      252.96    197.88 o 
 -18   1   1     6566.61     7601.29   1434.46 o 
 -17   1   1      479.05      409.03    230.49 o 
 -16   1   1     3927.81     4035.89    945.20 o 
 -15   1   1     1138.20     1002.87    260.54 o 
 -14   1   1    16332.92    15068.15   1228.08 o 
 -13   1   1      591.06      475.46    310.98 o 
 -12   1   1     4308.87     4858.45    531.86 o 
 -11   1   1     2468.21     2342.61    303.45 o 
 -10   1   1    26166.13    26580.39    753.42 o 
  -9   1   1    10150.91     8976.80    353.28 o 
  -8   1   1    41333.80    38813.98    696.78 o 
  -7   1   1    12872.44    11144.95    339.46 o 
  -6   1   1    42100.49    42004.21    445.13 o 
  -5   1   1    80149.73    81343.41    611.79 o 
  -4   1   1    26313.61    23512.90    405.00 o 
  -3   1   1    52488.42    51507.84    470.81 o 
  -2   1   1    24448.14    25220.11    755.12 o 
   2   1   1     1210.40     1643.27    198.14 o 
   3   1   1    10720.71    11024.58    309.27 o 
   4   1   1       35.34      336.77     93.75 o 
   5   1   1    23200.40    21763.22    404.25 o 
   6   1   1     6190.49     7051.36    308.22 o 
   7   1   1    10867.42    10520.78    337.49 o 
   8   1   1     3208.02     3703.47    322.18 o 
   9   1   1    10147.92    10375.75    450.92 o 
  10   1   1      209.71      581.18    136.06 o 
  11   1   1     4831.82     4560.23    460.53 o 
  12   1   1     1249.78     1214.21    188.62 o 
  13   1   1    14633.80    16062.86   1167.18 o 
  14   1   1     1996.47     2647.20    510.13 o 
  15   1   1     9498.30     8346.30   1605.38 o 
  16   1   1       60.06      140.73    360.84 o 
  17   1   1     1937.60     1905.84    795.67 o 
  18   1   1     2317.07     2227.77    480.92 o 
 -18   2   1      605.48      661.33    290.07 o 
 -17   2   1     2059.05     2132.69    411.47 o 
 -16   2   1      609.86     1243.73    311.24 o 
 -15   2   1     1681.36     2202.05    512.89 o 
 -14   2   1      160.91      129.89    136.01 o 
 -13   2   1    19236.11    20183.26   1102.80 o 
 -12   2   1     1222.75     1018.07    276.31 o 
 -11   2   1     1495.68     2312.31    286.29 o 
 -10   2   1    18891.34    16393.53    569.98 o 
  -9   2   1    21610.09    22298.65    555.38 o 
  -8   2   1    61900.80    60598.25    776.20 o 
  -7   2   1    36358.18    35569.63    678.18 o 
  -6   2   1    20510.73    19393.79    449.19 o 
  -5   2   1    28141.82    22582.68    755.81 o 
  -4   2   1   101989.05   100261.30   1006.42 o 
  -3   2   1    50066.04    49781.31    656.59 o 
  -2   2   1     4815.15     7129.25    314.56 o 
   2   2   1    21529.43    24456.13    810.88 o 
   3   2   1     8252.00     9099.15    249.56 o 
   4   2   1    56142.62    51828.65    507.58 o 
   5   2   1     2040.86     2221.01    205.75 o 
   6   2   1      104.73      223.50    111.13 o 
   7   2   1     2173.12     2019.52    157.32 o 
   8   2   1     8424.10     7317.87    561.86 o 
   9   2   1    23497.90    22741.13    565.87 o 
  10   2   1    12784.06    13011.62    473.19 o 
  11   2   1     7993.01     9207.49    507.98 o 
  12   2   1      655.17     1080.09    168.53 o 
  13   2   1    10008.06    10150.06    970.12 o 
  14   2   1    15565.99    14659.18   1349.47 o 
  15   2   1     8983.43     9870.05   1157.54 o 
  16   2   1     3882.84     3684.41    883.05 o 
  17   2   1     4050.93     3636.94    860.41 o 
  18   2   1     5273.93     4487.99   1183.61 o 
 -18   3   1     3582.18     3309.33   1064.76 o 
 -17   3   1      994.11      687.55    389.10 o 
 -16   3   1      798.87      801.96    235.22 o 
 -15   3   1        8.12      396.17    186.82 o 
 -14   3   1     2951.30     3103.21   1336.25 o 
 -13   3   1     7676.08     8107.81   1344.59 o 
 -12   3   1       41.80      533.80    112.78 o 
 -11   3   1      535.62      572.63    138.48 o 
 -10   3   1       92.61      159.25    160.61 o 
  -9   3   1      735.80      818.34    142.99 o 
  -8   3   1     1062.66     1347.73    116.37 o 
  -7   3   1      770.86     1191.67    112.45 o 
  -6   3   1     1075.35     2297.73    185.00 o 
  -5   3   1     2985.42     3866.02    330.84 o 
  -4   3   1     4340.79     4422.16    200.85 o 
  -3   3   1       41.40      307.10     74.43 o 
  -2   3   1    17581.94    17352.00    324.99 o 
  -1   3   1     7126.16     7037.56    376.50 o 
   1   3   1      328.38      787.93    226.33 o 
   2   3   1     7559.23     7156.90    338.74 o 
   3   3   1     1128.40     1647.74    129.45 o 
   4   3   1     5413.63     5827.96    288.36 o 
   5   3   1     8386.42     8466.05    298.40 o 
   6   3   1       31.23      194.01     76.48 o 
   7   3   1     5200.59     5616.91    442.48 o 
   8   3   1       17.12      502.98     96.09 o 
   9   3   1    15825.01    15162.89    618.51 o 
  10   3   1      152.03      202.10    129.01 o 
  11   3   1      569.42      650.74    156.45 o 
  12   3   1      156.25      454.45    140.46 o 
  13   3   1     1113.74     1309.89    344.40 o 
  14   3   1      143.54      834.30    416.31 o 
  15   3   1     1144.20     1237.18    464.28 o 
  16   3   1     1039.88     2041.40    407.44 o 
  17   3   1     2519.91     2076.70    506.55 o 
  18   3   1      165.55      269.26    213.87 o 
 -18   4   1       69.00      436.15    165.62 o 
 -17   4   1    18955.21    20183.24   1351.37 o 
 -16   4   1      845.40      912.38    292.88 o 
 -15   4   1    16590.33    16247.97   2830.61 o 
 -14   4   1        7.36      243.52    206.00 o 
 -13   4   1    34642.55    34230.20   1183.51 o 
 -12   4   1     4650.06     4365.45    475.15 o 
 -11   4   1    22924.53    22149.57    698.17 o 
 -10   4   1     2321.14     2558.92    281.72 o 
  -9   4   1     6674.46     7356.17    510.18 o 
  -8   4   1    16402.74    14161.11    517.62 o 
  -7   4   1     6572.65     7579.62    262.70 o 
  -6   4   1       89.02      562.07    153.24 o 
  -5   4   1     4525.91     4875.22    208.33 o 
  -4   4   1     8015.85     9297.76    277.42 o 
  -3   4   1    23057.62    22501.92    354.67 o 
  -2   4   1     6183.55     6112.79    170.28 o 
  -1   4   1    42011.52    42254.87    532.23 o 
   0   4   1    50504.34    49430.77    860.87 o 
   1   4   1    14167.67    13527.43    240.92 o 
   2   4   1   101279.69   100299.03    677.34 o 
   3   4   1     1013.35     1361.70    124.76 o 
   4   4   1    58526.11    51693.66    489.13 o 
   5   4   1      191.00      408.74     77.86 o 
   6   4   1    89797.55    88497.16    769.83 o 
   7   4   1     3062.16     3098.43    252.90 o 
   8   4   1    75925.51    74425.24    869.30 o 
   9   4   1     7343.46     8328.99    372.03 o 
  10   4   1    47756.82    48741.80    797.70 o 
  11   4   1     3168.59     3495.36    347.21 o 
  12   4   1     6920.06     5785.74    644.95 o 
  13   4   1     3604.17     4328.95    747.27 o 
  14   4   1    10925.65    11620.43   1028.97 o 
  15   4   1       38.95       67.80    213.17 o 
  16   4   1      714.75     1776.72    421.83 o 
  17   4   1      575.32      874.35    293.34 o 
  18   4   1      324.98      382.90    173.13 o 
 -18   5   1      334.59      368.91    191.99 o 
 -17   5   1      661.91      476.97    230.05 o 
 -16   5   1      330.15      889.26    285.93 o 
 -15   5   1      296.64      521.39    191.82 o 
 -14   5   1     5479.11     5033.66    923.43 o 
 -13   5   1     5923.36     6923.16   1486.71 o 
 -12   5   1     2092.93     2386.88    343.92 o 
 -11   5   1    10581.79    11125.97    819.18 o 
 -10   5   1     9359.55     8538.61    607.05 o 
  -9   5   1    72566.30    75904.07   1030.51 o 
  -8   5   1    52793.65    52433.04   1167.86 o 
  -7   5   1    51608.73    52580.79    831.27 o 
  -6   5   1    20869.31    20810.76    585.03 o 
  -5   5   1    33628.27    35820.85    377.54 o 
  -4   5   1     6640.11     6024.06    202.66 o 
  -3   5   1    20417.52    20360.15    381.39 o 
  -2   5   1    53585.09    53509.97  11382.89 o 
  -1   5   1     1783.69     1740.77     64.48 o 
   0   5   1    52588.04    52214.14   1428.27 o 
   1   5   1     2591.03     2574.77    166.00 o 
   2   5   1    46255.22    44866.10    613.23 o 
   3   5   1     7729.51     8131.46    241.80 o 
   4   5   1      902.52     1630.89    136.49 o 
   5   5   1    54264.66    51547.25    498.22 o 
   6   5   1     2054.41     2075.42    175.95 o 
   7   5   1     1858.90     2393.96    183.18 o 
   8   5   1    31682.01    31043.10    603.66 o 
   9   5   1     5218.35     4921.15    312.04 o 
  10   5   1    22199.46    22560.87    629.25 o 
  11   5   1     2653.06     2634.71    367.59 o 
  12   5   1     9308.68     8477.93   1053.51 o 
  13   5   1     4528.82     5211.52   1004.02 o 
  14   5   1    19579.31    20080.76   1677.75 o 
  15   5   1     5614.24     5661.07   1284.50 o 
  16   5   1     9290.04     9419.64   1413.46 o 
  17   5   1     6043.70     5493.99    936.93 o 
  18   5   1     9676.21     9655.70   1242.11 o 
 -18   6   1      894.94      443.06    265.11 o 
 -17   6   1     4020.69     2953.44    685.38 o 
 -16   6   1       19.25      424.07    208.52 o 
 -15   6   1     2223.43     2537.64    609.77 o 
 -14   6   1      370.83      297.43    221.20 o 
 -13   6   1     1327.15     1797.52    391.85 o 
 -12   6   1     1335.84     2229.68    309.18 o 
 -11   6   1      152.36      313.44    135.38 o 
 -10   6   1    19483.60    20070.13    474.68 o 
  -9   6   1      416.93      372.71    138.17 o 
  -8   6   1    10030.84     8773.59    343.53 o 
  -7   6   1     5220.18     5892.70    386.84 o 
  -6   6   1     3690.07     4588.59    230.42 o 
  -5   6   1      200.24      492.01    184.01 o 
  -4   6   1     1457.40     2666.70    211.80 o 
  -3   6   1    39145.04    36991.91    353.91 o 
  -2   6   1    12463.18    11045.91    323.25 o 
  -1   6   1    44745.86    44998.05    393.86 o 
   0   6   1    72656.76    73724.16    579.17 o 
   1   6   1   109850.44   115604.36   1082.43 o 
   2   6   1     6560.31     7064.18    233.12 o 
   3   6   1    21950.14    20251.10    405.63 o 
   4   6   1    15747.88    14383.47    475.36 o 
   5   6   1     1429.33     1792.19    155.32 o 
   6   6   1     5598.26     6323.11    245.24 o 
   7   6   1     6713.66     7056.00    283.32 o 
   8   6   1    16567.20    18266.79    533.53 o 
   9   6   1    14031.57    13477.69    512.18 o 
  10   6   1     3050.36     2513.22    255.11 o 
  11   6   1    11668.59    12626.60    704.14 o 
  12   6   1       22.91      448.45    107.94 o 
  13   6   1     7139.10     8225.72   1168.27 o 
  14   6   1       75.31      429.03    364.83 o 
  15   6   1     4127.98     5301.42    940.13 o 
  16   6   1     4366.26     4306.80   1025.92 o 
  17   6   1     3499.16     4227.55    569.86 o 
  18   6   1     4021.26     3451.64    861.00 o 
 -18   7   1    17101.16    15117.87    987.11 o 
 -17   7   1      726.62     1654.06    665.26 o 
 -16   7   1    31796.31    33436.71   1914.47 o 
 -15   7   1        7.91      110.89    579.65 o 
 -14   7   1    24876.32    24227.89    918.65 o 
 -13   7   1     1424.46     2021.31    720.41 o 
 -12   7   1    37394.35    35736.67    971.18 o 
 -11   7   1     1884.06     2345.27    238.65 o 
 -10   7   1     8281.08     9523.48    724.76 o 
  -9   7   1    22901.43    22428.55    703.49 o 
  -8   7   1     5658.09     5111.67    291.95 o 
  -7   7   1      858.76     1171.29    117.10 o 
  -6   7   1     2220.24     2405.59    195.44 o 
  -5   7   1      796.27     1228.65     94.30 o 
  -4   7   1      379.47      245.49     58.87 o 
  -3   7   1    13963.59    12189.39    370.55 o 
  -2   7   1    28132.76    30613.94    303.73 o 
  -1   7   1    64593.57    65815.40    798.62 o 
   0   7   1    25724.53    24493.14    508.57 o 
   1   7   1   271731.22   258703.94   6997.97 o 
   2   7   1      464.83      818.81    127.61 o 
   3   7   1   107076.59    97863.26   1103.69 o 
   4   7   1     1214.21     1937.45    150.65 o 
   5   7   1    61091.81    60547.64    700.35 o 
   6   7   1    13180.79    12874.03    366.36 o 
   7   7   1   172987.64   176590.39   1923.23 o 
   8   7   1     5936.69     5880.56    536.43 o 
   9   7   1    48597.93    48672.43    733.33 o 
  10   7   1    25902.45    26272.94    827.85 o 
  11   7   1    27996.31    27785.39    943.24 o 
  12   7   1      786.95      950.62    198.97 o 
  13   7   1     3612.45     3711.47    771.30 o 
  14   7   1      228.89      435.54    494.74 o 
  15   7   1     2184.40     1787.70    489.17 o 
  16   7   1      310.98      537.55    211.15 o 
  17   7   1     2107.19     2050.54    398.07 o 
  18   7   1      760.66      916.54    330.72 o 
 -18   8   1      733.67      771.51    367.55 o 
 -17   8   1      345.27      156.67    576.83 o 
 -16   8   1        8.99      664.07    232.78 o 
 -15   8   1      106.14      364.07    230.43 o 
 -14   8   1     5059.93     5370.44   1120.12 o 
 -13   8   1     5664.86     6094.02    862.90 o 
 -12   8   1      469.94      242.60    248.71 o 
 -11   8   1     4165.58     4099.03    476.09 o 
 -10   8   1    40760.59    39295.60    657.80 o 
  -9   8   1    37018.36    36784.95    562.33 o 
  -8   8   1    20509.67    20576.25    502.10 o 
  -7   8   1   109436.64   107027.18   1305.72 o 
  -6   8   1    43974.92    43643.04    685.96 o 
  -5   8   1    64923.84    60225.56    624.36 o 
  -4   8   1     1775.98     1673.00    125.44 o 
  -3   8   1    69389.32    66808.49    503.04 o 
  -2   8   1     3755.32     3797.59    133.73 o 
  -1   8   1    85356.04    86398.64    684.87 o 
   0   8   1       54.17      205.18     46.71 o 
   1   8   1    38776.36    35958.34    330.96 o 
   2   8   1     8084.07    10001.43    291.74 o 
   3   8   1      844.39      785.76    117.85 o 
   4   8   1     4389.35     4633.55    409.74 o 
   5   8   1      211.52      714.86    144.75 o 
   6   8   1      101.26      277.68    109.45 o 
   7   8   1     7943.28     8245.77    334.65 o 
   8   8   1     1619.59     1580.65    233.14 o 
   9   8   1    35376.05    36747.55   1063.09 o 
  10   8   1     2720.38     2900.93    300.78 o 
  11   8   1    11450.57    11853.86    573.71 o 
  12   8   1       14.76      276.73    149.91 o 
  13   8   1    15822.05    16228.85   1850.57 o 
  14   8   1     8991.04    10345.09   1183.03 o 
  15   8   1    13242.58    12509.24   2452.58 o 
  16   8   1    11934.88    12640.47   1320.80 o 
  17   8   1     9783.17     8178.35   1480.92 o 
  18   8   1     9816.84     9111.00    791.57 o 
 -18   9   1     6489.44     4743.49    661.53 o 
 -17   9   1      205.16      310.82    378.33 o 
 -16   9   1     6507.93     6349.96   1272.65 o 
 -15   9   1      887.69      657.10    642.14 o 
 -14   9   1     5296.58     5745.45   1023.08 o 
 -13   9   1     4138.69     4546.45    786.14 o 
 -12   9   1     2535.47     3366.65    397.58 o 
 -11   9   1    30526.39    31808.64    605.77 o 
 -10   9   1      668.86      506.02    184.61 o 
  -9   9   1    59325.19    58771.09    833.22 o 
  -8   9   1     2145.62     2741.83    229.19 o 
  -7   9   1    41760.04    43219.01    700.41 o 
  -6   9   1    12092.93    11454.40    454.51 o 
  -5   9   1     3294.62     3812.11    251.60 o 
  -4   9   1    28337.09    29529.16    597.95 o 
  -3   9   1     4902.53     4580.04    129.26 o 
  -2   9   1    33226.44    32204.13    478.61 o 
  -1   9   1     4784.79     5334.96    321.86 o 
   0   9   1    42262.97    42029.46    434.02 o 
   1   9   1    16321.34    18685.43    312.63 o 
   2   9   1      591.33     1351.17    135.40 o 
   3   9   1     6141.90     7022.97    226.58 o 
   4   9   1      647.83     1237.27    101.98 o 
   5   9   1    22955.73    21272.41    560.30 o 
   6   9   1    25410.22    26391.47    548.83 o 
   7   9   1    12182.53    11875.13    404.28 o 
   8   9   1    21789.11    21277.12    540.38 o 
   9   9   1    10880.65    10405.13    640.10 o 
  10   9   1    28058.59    29711.39    591.50 o 
  11   9   1      213.59      405.26    109.67 o 
  12   9   1    17008.37    16547.63   1160.65 o 
  13   9   1       39.19      348.02    320.25 o 
  14   9   1     3816.18     3252.06   1138.62 o 
  15   9   1     2522.59     2692.14    676.25 o 
  16   9   1     6726.51     6840.92   1441.12 o 
  17   9   1     9558.17     8550.30    760.11 o 
  18   9   1      454.29      330.55    293.69 o 
 -18  10   1       74.44      179.54    222.81 o 
 -17  10   1    26373.47    26686.75   1082.73 o 
 -16  10   1       79.66      362.16    505.29 o 
 -15  10   1    21988.46    23692.72   1245.73 o 
 -14  10   1      686.65      922.26    246.95 o 
 -13  10   1    32467.12    31151.94   1101.19 o 
 -12  10   1    11684.63     9561.44    901.70 o 
 -11  10   1    19244.26    17837.64    761.38 o 
 -10  10   1    18460.60    17817.13    731.56 o 
  -9  10   1     3877.25     4139.34    377.91 o 
  -8  10   1    19107.49    18856.77    519.39 o 
  -7  10   1     1023.08      862.34    114.56 o 
  -6  10   1      558.09     1167.62    110.18 o 
  -5  10   1     3131.37     3878.47    269.25 o 
  -4  10   1     4900.69     5071.01    249.25 o 
  -3  10   1    11318.20    11015.01    311.20 o 
  -2  10   1    73300.14    68656.17    546.64 o 
  -1  10   1   122922.82   127361.65    856.88 o 
   0  10   1   216111.53   217480.91   1423.66 o 
   1  10   1    33200.89    34417.96    324.94 o 
   2  10   1   183548.02   178947.75   1190.25 o 
   3  10   1     6766.21     6643.82    220.15 o 
   4  10   1   145745.11   142139.69   1169.35 o 
   5  10   1     1423.87     1443.26    151.39 o 
   6  10   1   130205.10   129061.83   1493.74 o 
   7  10   1    10537.07    11188.68    325.67 o 
   8  10   1    86683.64    86892.98   1154.78 o 
   9  10   1    28615.16    30296.70    643.94 o 
  10  10   1    37806.14    37310.34    599.72 o 
  11  10   1    16645.45    17468.53    755.46 o 
  12  10   1     5489.19     7216.44   1045.72 o 
  13  10   1     1482.45     1937.44    521.88 o 
  14  10   1     2886.40     3687.61    681.14 o 
  15  10   1     1523.02     1628.86    396.18 o 
  16  10   1        3.75      487.24    241.53 o 
  17  10   1       17.99      488.03    320.55 o 
  18  10   1     1483.91     1634.10    428.24 o 
 -18  11   1      135.76       99.96    228.24 o 
 -17  11   1     1760.11     1939.52    385.51 o 
 -16  11   1      228.51      605.10    247.65 o 
 -15  11   1     3275.88     3190.68    805.92 o 
 -14  11   1      257.82      682.53    258.47 o 
 -13  11   1     6181.27     6973.71   1064.11 o 
 -12  11   1     6395.69     6060.54    863.71 o 
 -11  11   1    21064.65    21610.46    684.27 o 
 -10  11   1     8699.53     9246.30    670.98 o 
  -9  11   1    52555.51    51557.27    811.55 o 
  -8  11   1    77414.17    78862.90   1088.01 o 
  -7  11   1    35040.77    35361.06    811.73 o 
  -6  11   1    72793.80    68346.76    822.24 o 
  -5  11   1    21475.42    20225.92    577.34 o 
  -4  11   1   101708.50   101404.95    848.98 o 
  -3  11   1    11627.19    10788.06    316.53 o 
  -2  11   1    55124.08    52999.23    801.92 o 
  -1  11   1      514.55      573.75     86.51 o 
   0  11   1    49694.45    51600.35    720.59 o 
   1  11   1     1668.66     2153.92    167.39 o 
   2  11   1    21682.11    20375.24    538.04 o 
   3  11   1     8614.47     9753.61    346.37 o 
   4  11   1      312.82      392.14    143.42 o 
   5  11   1      147.94      193.34     65.17 o 
   6  11   1       40.34      260.70    117.50 o 
   7  11   1      123.63      218.08     77.95 o 
   8  11   1    31680.17    29166.17    755.35 o 
   9  11   1      922.56     1157.85    143.00 o 
  10  11   1    20715.93    20028.47    623.47 o 
  11  11   1     9769.42    10436.69    888.14 o 
  12  11   1    28535.03    28034.78   1656.44 o 
  13  11   1     3307.34     4666.88    824.97 o 
  14  11   1    23796.89    24865.64   1506.86 o 
  15  11   1    17609.48    19952.85   2141.97 o 
  16  11   1    10324.55    10969.24   1830.87 o 
  17  11   1     8604.56     9779.80   1291.55 o 
  18  11   1     6758.67     7206.18    587.69 o 
 -17  12   1     8281.71     6681.45   1108.82 o 
 -16  12   1     1273.22      392.52    826.95 o 
 -15  12   1     6761.60     6639.78   1542.48 o 
 -14  12   1     3435.72     2977.39    703.55 o 
 -13  12   1     9888.47     9596.65   1098.47 o 
 -12  12   1    16790.61    16626.05    922.83 o 
 -11  12   1      850.07     1042.42    168.98 o 
 -10  12   1    23779.69    23216.31    730.63 o 
  -9  12   1     1345.02     1223.22    177.82 o 
  -8  12   1    44494.51    48447.64    682.17 o 
  -7  12   1    19202.25    17626.69    426.64 o 
  -6  12   1     9906.75     8709.13    274.53 o 
  -5  12   1    67401.55    69387.87    805.34 o 
  -4  12   1     9167.79     9950.75    314.95 o 
  -3  12   1    44810.38    44706.21    684.79 o 
  -2  12   1     4569.52     5435.60    176.17 o 
  -1  12   1    86274.24    88279.38    719.79 o 
   0  12   1    47163.47    52338.10   1040.63 o 
   1  12   1    15437.37    14151.24    831.06 o 
   2  12   1    82008.39    82646.04    694.95 o 
   3  12   1     5723.62     6166.28    206.18 o 
   4  12   1    40491.61    39104.44    608.42 o 
   5  12   1    11805.79    12138.83    611.53 o 
   6  12   1    52000.80    55269.08   1011.25 o 
   7  12   1    18815.39    19315.93    701.94 o 
   8  12   1    17486.60    19778.18    734.39 o 
   9  12   1    23312.07    21990.54    661.23 o 
  10  12   1     4833.64     4503.50    495.85 o 
  11  12   1    24129.46    24056.86    680.68 o 
  12  12   1     1500.84     2167.42    368.39 o 
  13  12   1    11132.16    12067.07   2067.22 o 
  14  12   1     1677.14     1807.57    368.02 o 
  15  12   1     9723.39     9562.28   1583.52 o 
  16  12   1     5749.80     5036.52   1146.07 o 
  17  12   1     1509.77      719.49    281.51 o 
 -17  13   1        7.64      625.24    309.82 o 
 -16  13   1    26019.96    29504.53   1008.05 o 
 -15  13   1     1706.50     2090.56    508.90 o 
 -14  13   1    26650.20    25281.41   1413.06 o 
 -13  13   1     4747.37     5166.76   1007.44 o 
 -12  13   1    24667.87    25107.46   1121.50 o 
 -11  13   1     7131.85     6639.35    783.13 o 
 -10  13   1     8050.19     6793.99    613.67 o 
  -9  13   1     3732.07     4102.65    429.21 o 
  -8  13   1      149.68      153.52     77.89 o 
  -7  13   1     5981.79     6170.51    374.40 o 
  -6  13   1      990.88     1237.98    116.39 o 
  -5  13   1      381.50      560.26    103.05 o 
  -4  13   1    16385.16    17321.24    500.17 o 
  -3  13   1    30779.23    30725.17    581.98 o 
  -2  13   1    24608.45    26603.31    515.77 o 
  -1  13   1    85909.83    81553.83    716.04 o 
   0  13   1    14390.95    15714.38    428.50 o 
   1  13   1   102158.70    94938.13   1645.18 o 
   2  13   1      229.38      257.32     62.46 o 
   3  13   1   138400.16   137862.73   1180.75 o 
   4  13   1     3228.26     3677.58    272.44 o 
   5  13   1   151392.09   153691.13   1689.88 o 
   6  13   1     9539.56     9654.66    319.36 o 
   7  13   1   115972.98   114944.32   2111.47 o 
   8  13   1    19540.77    20193.87    508.09 o 
   9  13   1    80298.10    78725.59   1157.06 o 
  10  13   1    10747.63    10000.69    908.81 o 
  11  13   1    34120.27    33846.25    801.49 o 
  12  13   1     2945.10     3241.15    523.23 o 
  13  13   1     5067.74     4769.40    925.57 o 
  14  13   1     2723.85     2905.79    682.77 o 
  15  13   1       65.02      605.85    172.33 o 
  16  13   1      381.99      -25.67    203.41 o 
  17  13   1      160.73      446.34    202.82 o 
 -17  14   1       42.64      478.76    157.25 o 
 -16  14   1       32.26      162.53    223.62 o 
 -15  14   1      593.64      349.90    197.71 o 
 -14  14   1     4126.29     3726.45   1050.02 o 
 -13  14   1     1023.93      552.75    243.07 o 
 -12  14   1     9245.06     7264.48   1054.98 o 
 -11  14   1     1125.00      992.17    206.59 o 
 -10  14   1    29954.97    31435.63    946.58 o 
  -9  14   1    13815.33    13589.35    631.30 o 
  -8  14   1    54464.46    57703.19    823.12 o 
  -7  14   1    55728.36    56306.55   1017.45 o 
  -6  14   1    46130.45    46145.68    636.77 o 
  -5  14   1    76431.55    77575.79    861.09 o 
  -4  14   1    29346.26    26993.25    458.79 o 
  -3  14   1   143010.45   144378.08   1561.68 o 
  -2  14   1    12382.90    12564.42    374.52 o 
  -1  14   1    52363.13    52383.29    906.24 o 
   0  14   1     4021.22     3826.21    126.03 o 
   1  14   1    78624.66    74667.70    676.80 o 
   2  14   1     4961.19     5259.11    219.73 o 
   3  14   1     2713.78     4183.70    257.01 o 
   4  14   1     8644.50     9102.86    386.13 o 
   5  14   1      278.91      228.82     78.98 o 
   6  14   1     1555.48     2287.85    222.44 o 
   7  14   1    16663.31    18420.31    541.94 o 
   8  14   1      405.90      478.41    162.62 o 
   9  14   1    34969.21    34949.08   1102.55 o 
  10  14   1     5549.30     5840.33    721.08 o 
  11  14   1    24527.69    22507.55   1122.99 o 
  12  14   1     6038.62     7086.17    940.88 o 
  13  14   1    39214.09    40271.30   1764.38 o 
  14  14   1    13132.31    13574.35   1431.42 o 
  15  14   1    11954.95    11801.33   1054.27 o 
  16  14   1    15347.37    15166.28   1245.09 o 
  17  14   1     8215.31     8116.30    560.19 o 
 -17  15   1      207.87      179.81    159.67 o 
 -16  15   1     4851.03     4220.18    715.71 o 
 -15  15   1      347.87      683.28    270.32 o 
 -14  15   1     5507.23     5392.38   1211.32 o 
 -13  15   1    10454.24    10189.30   1070.93 o 
 -12  15   1     4617.88     4637.65    845.94 o 
 -11  15   1    19038.11    17258.74   1154.29 o 
 -10  15   1       90.36      441.83    119.09 o 
  -9  15   1    23269.04    22502.89    612.84 o 
  -8  15   1      301.22      414.25     97.76 o 
  -7  15   1    19199.74    19564.47    469.74 o 
  -6  15   1    42923.32    43044.51    612.58 o 
  -5  15   1     2226.25     1974.00    272.71 o 
  -4  15   1    43044.37    42015.06    569.23 o 
  -3  15   1       68.45      191.82     46.42 o 
  -2  15   1    58438.62    56821.34    919.35 o 
  -1  15   1    20312.85    21167.86    560.02 o 
   0  15   1    47342.73    49080.21    745.79 o 
   1  15   1    48018.00    47227.03    726.83 o 
   2  15   1    27849.99    28876.88    463.91 o 
   3  15   1    53964.72    53158.29   1158.27 o 
   4  15   1    16128.69    15005.68    410.48 o 
   5  15   1    47158.37    47314.00    580.86 o 
   6  15   1      880.39     1089.05    105.72 o 
   7  15   1    18187.56    18800.21    910.43 o 
   8  15   1      516.26      667.13    105.93 o 
   9  15   1     1259.10     1539.36    223.96 o 
  10  15   1    18411.76    19125.50    786.12 o 
  11  15   1      190.18      441.50    119.57 o 
  12  15   1    17272.18    18437.18   1016.99 o 
  13  15   1     1107.41     1650.06    508.82 o 
  14  15   1    11768.01    12874.60   1225.01 o 
  15  15   1      358.76      658.04    257.75 o 
  16  15   1     5820.65     4941.65    819.28 o 
  17  15   1     3962.70     2485.69    873.83 o 
 -16  16   1      191.97      327.88    179.46 o 
 -15  16   1    21659.04    24460.69    920.62 o 
 -14  16   1     2895.96     2510.48    524.51 o 
 -13  16   1    20943.41    23133.95    990.86 o 
 -12  16   1     9742.32     9062.49   1356.82 o 
 -11  16   1    13185.98    12602.13    711.41 o 
 -10  16   1     8245.55     7276.10    705.75 o 
  -9  16   1     7907.57     7617.02    796.18 o 
  -8  16   1     1369.22     1719.14    173.64 o 
  -7  16   1     3883.01     3727.17    360.51 o 
  -6  16   1     3308.62     3875.63    286.98 o 
  -5  16   1      439.99     1017.21    123.58 o 
  -4  16   1     5809.33     5902.83    181.86 o 
  -3  16   1     6273.15     6441.23    201.08 o 
  -2  16   1    20600.82    19020.38    565.18 o 
  -1  16   1      856.95     1324.49    143.74 o 
   0  16   1    60259.30    62311.53    699.17 o 
   1  16   1      163.15      142.73     40.63 o 
   2  16   1    64885.28    66795.52    738.28 o 
   3  16   1       57.65       95.75     59.18 o 
   4  16   1   116888.60   119206.78   1336.31 o 
   5  16   1     1354.14     1707.72    170.54 o 
   6  16   1    94268.03    91239.69   1358.91 o 
   7  16   1     3910.60     4176.00    396.46 o 
   8  16   1    51220.47    50981.35    916.18 o 
   9  16   1     2052.99     2619.70    340.28 o 
  10  16   1    26179.47    26709.27    618.07 o 
  11  16   1     5696.14     5374.63    762.26 o 
  12  16   1     8793.92     8542.74   1401.43 o 
  13  16   1     3309.85     3066.74    898.27 o 
  14  16   1     1464.82     1815.93    462.33 o 
  15  16   1      357.01      402.69    200.60 o 
  16  16   1       44.48      -58.38    197.77 o 
 -16  17   1       43.50      429.22    244.72 o 
 -15  17   1      136.58      364.76    158.08 o 
 -14  17   1       35.55      240.91    183.53 o 
 -13  17   1     4266.34     3917.78    927.23 o 
 -12  17   1     1422.66     1495.60    622.47 o 
 -11  17   1    10536.98    11164.30    665.62 o 
 -10  17   1     1629.37     1797.73    295.34 o 
  -9  17   1    24233.30    23771.72    904.31 o 
  -8  17   1    24286.85    24432.96    656.52 o 
  -7  17   1    25929.23    24951.74    768.49 o 
  -6  17   1    59460.39    63262.80    958.14 o 
  -5  17   1    46096.33    46982.93    753.10 o 
  -4  17   1   110050.88   107567.80   1381.82 o 
  -3  17   1    19960.52    19816.62    483.31 o 
  -2  17   1    86504.84    88999.39   1175.00 o 
  -1  17   1    20196.90    20196.82    630.96 o 
   0  17   1    36907.28    35212.58    784.94 o 
   1  17   1     1422.43     1270.92    120.28 o 
   2  17   1    20158.92    19722.52    619.07 o 
   3  17   1     3577.31     3987.58    357.58 o 
   4  17   1     2774.75     3387.07    280.73 o 
   5  17   1     5705.34     5949.63    285.06 o 
   6  17   1     5012.32     4437.27    481.32 o 
   7  17   1     3135.39     3018.59    265.61 o 
   8  17   1    18485.99    18379.58    716.72 o 
   9  17   1      778.45      889.15    149.99 o 
  10  17   1    15588.23    15115.37    774.36 o 
  11  17   1     2491.52     2781.57    570.25 o 
  12  17   1    21892.82    23161.54   2281.38 o 
  13  17   1     9370.28    10502.55   1740.75 o 
  14  17   1    17996.01    18710.02   1090.74 o 
  15  17   1    12544.83    12475.20    933.17 o 
  16  17   1     4340.56     3316.03    743.67 o 
 -16  18   1       37.61       31.87    421.70 o 
 -15  18   1     1828.62     1377.01    343.45 o 
 -14  18   1      632.10      551.52    202.21 o 
 -13  18   1     3220.85     2790.04    579.22 o 
 -12  18   1     4152.86     3669.50    804.37 o 
 -11  18   1      318.58      405.10    117.06 o 
 -10  18   1      103.20      459.76    143.12 o 
  -9  18   1      468.38      390.96     89.04 o 
  -8  18   1     4020.43     3830.91    469.86 o 
  -7  18   1     7157.01     6214.14    552.51 o 
  -6  18   1     3451.43     3256.18    350.13 o 
  -5  18   1    32619.79    31803.65    806.43 o 
  -4  18   1      524.10      584.40    121.42 o 
  -3  18   1    25400.12    24074.23    618.43 o 
  -2  18   1      366.11      239.01     63.27 o 
  -1  18   1    14185.12    13930.66    418.49 o 
   0  18   1     4067.29     4724.60    284.50 o 
   1  18   1     3128.98     3385.86    227.99 o 
   2  18   1    13213.41    13394.45    438.90 o 
   3  18   1     6404.63     5366.42    278.65 o 
   4  18   1    34819.98    36609.51    570.61 o 
   5  18   1      768.36      885.65    112.83 o 
   6  18   1    17582.19    17481.75    537.57 o 
   7  18   1     1001.47     1003.86    112.99 o 
   8  18   1     6011.01     6271.82    619.21 o 
   9  18   1      903.23      822.53    146.00 o 
  10  18   1     4110.30     3716.65    538.92 o 
  11  18   1     7123.99     7267.53   1663.92 o 
  12  18   1       24.45      168.13    119.94 o 
  13  18   1     5892.10     6562.97   1806.10 o 
  14  18   1      339.84     1132.03    505.33 o 
  15  18   1     4859.31     4079.62    655.74 o 
  16  18   1      669.17      750.02    207.93 o 
 -16  19   1     5427.72     3891.32    772.24 o 
 -15  19   1     1051.89     1079.06    286.73 o 
 -14  19   1    15493.42    17256.08   1895.37 o 
 -13  19   1     4002.27     3638.44    726.80 o 
 -12  19   1     9880.19    10934.24   1070.70 o 
 -11  19   1     4398.34     4272.17    665.38 o 
 -10  19   1    12929.38    13384.55    693.76 o 
  -9  19   1       41.73      184.50     81.55 o 
  -8  19   1     3928.33     3611.34    407.02 o 
  -7  19   1      864.42      824.47    133.03 o 
  -6  19   1     4234.40     4206.01    386.75 o 
  -5  19   1      464.38      584.84    123.70 o 
  -4  19   1      330.30      568.21    118.76 o 
  -3  19   1    25354.20    26548.00    559.58 o 
  -2  19   1       62.98      210.52     64.91 o 
  -1  19   1    30590.91    31061.50    904.41 o 
   0  19   1     1647.25     1877.14    159.83 o 
   1  19   1    42222.66    41133.12    824.83 o 
   2  19   1       14.45      178.94     58.92 o 
   3  19   1    59745.01    59700.62    897.94 o 
   4  19   1     2516.53     3035.76    255.75 o 
   5  19   1    70086.03    75002.13   1031.46 o 
   6  19   1      114.33      255.93     65.71 o 
   7  19   1    15385.68    15511.41    670.10 o 
   8  19   1     6366.97     6054.26    649.86 o 
   9  19   1    15389.89    14109.80    718.73 o 
  10  19   1      172.70      305.16     88.21 o 
  11  19   1     8416.25     9167.39   1286.25 o 
  12  19   1     4178.27     3900.76    883.04 o 
  13  19   1     1615.20     1098.24    286.39 o 
  14  19   1      740.22      599.09    250.56 o 
  15  19   1      507.48      886.62    352.91 o 
  16  19   1        3.27      340.28    233.38 o 
 -15  20   1     1265.29     1147.87    347.26 o 
 -14  20   1     1548.26      991.10    298.19 o 
 -13  20   1     2351.81     2216.94    359.97 o 
 -12  20   1     2465.95     2288.10    586.92 o 
 -11  20   1     2739.65     1681.53    510.53 o 
 -10  20   1     5973.80     5005.87    809.18 o 
  -9  20   1     5487.22     5122.39    597.43 o 
  -8  20   1     9716.56    10743.68    700.55 o 
  -7  20   1     7155.69     6729.88    613.19 o 
  -6  20   1     4517.99     4561.73    473.74 o 
  -5  20   1    31455.54    32547.33    530.00 o 
  -4  20   1     7386.15     8034.98    343.88 o 
  -3  20   1    27878.99    29051.71    911.67 o 
  -2  20   1      237.08      475.50    101.25 o 
  -1  20   1    14570.69    14213.28    485.88 o 
   0  20   1     3344.31     3984.20    265.83 o 
   1  20   1    17315.96    18559.46    547.33 o 
   2  20   1      127.87      247.95     67.97 o 
   3  20   1     8065.24     8480.36    395.70 o 
   4  20   1      110.66      193.49     79.87 o 
   5  20   1      515.69      504.82    146.16 o 
   6  20   1      868.83     1100.31    164.46 o 
   7  20   1     1223.17     1131.58    174.90 o 
   8  20   1     5207.04     5415.23    498.95 o 
   9  20   1     2111.89     1841.18    355.43 o 
  10  20   1    12646.22    11788.95   1593.92 o 
  11  20   1     6556.55     6573.42   1054.22 o 
  12  20   1     5620.22     5426.08   1199.75 o 
  13  20   1    10863.77    12046.99   1087.20 o 
  14  20   1    10790.55    10934.35    780.85 o 
  15  20   1     6411.32     4683.70    878.31 o 
 -15  21   1      208.63       52.20    103.99 o 
 -14  21   1      516.49      655.42    291.43 o 
 -13  21   1      203.01      502.16    267.39 o 
 -12  21   1       23.46       60.66    334.90 o 
 -11  21   1      996.37      687.04    217.42 o 
 -10  21   1     1060.18     1044.55    208.25 o 
  -9  21   1     2210.00     2801.51    457.35 o 
  -8  21   1       62.44      237.20    216.80 o 
  -7  21   1      682.43      701.21    133.60 o 
  -6  21   1    13486.39    13402.99   1038.82 o 
  -5  21   1      126.76      506.25     95.77 o 
  -4  21   1     6714.11     6602.01    418.13 o 
  -3  21   1      181.30      255.37     60.02 o 
  -2  21   1     1136.85     1090.36    142.68 o 
  -1  21   1      233.82      160.41     69.37 o 
   0  21   1       64.85      216.91     63.06 o 
   1  21   1       76.66      225.98     60.16 o 
   2  21   1      407.01      468.50     94.31 o 
   3  21   1       62.27       56.65    112.15 o 
   4  21   1       50.66       75.68     87.48 o 
   5  21   1     8821.21     9153.25    673.84 o 
   6  21   1     6455.65     6428.33    495.16 o 
   7  21   1      445.00      487.49    223.98 o 
   8  21   1      451.58      402.39    106.66 o 
   9  21   1      285.12      210.51    123.07 o 
  10  21   1      729.94      768.12    223.05 o 
  11  21   1      368.52      529.81    414.73 o 
  12  21   1     1290.62     1610.00    535.00 o 
  13  21   1      685.20      570.89    200.76 o 
  14  21   1      212.49      114.83    190.51 o 
  15  21   1      735.69      761.28    441.77 o 
 -14  22   1      461.06      605.38    188.91 o 
 -13  22   1     5964.44     5081.14    751.91 o 
 -12  22   1        1.09      460.68    191.88 o 
 -11  22   1     4037.50     2731.97    595.83 o 
 -10  22   1      262.95      280.68     97.66 o 
  -9  22   1     2971.88     2664.72    492.78 o 
  -8  22   1     8281.60     7855.25    628.17 o 
  -7  22   1      753.11      603.67    117.67 o 
  -6  22   1     1523.36     1356.85    197.21 o 
  -5  22   1      434.37      640.21    118.52 o 
  -4  22   1     7598.84     7878.61    578.92 o 
  -3  22   1      193.49      268.39     96.85 o 
  -2  22   1    12609.08    12377.01    630.71 o 
  -1  22   1    11173.19    10880.13    497.30 o 
   0  22   1    13367.40    13485.66    693.17 o 
   1  22   1    12419.17    12250.11    531.58 o 
   2  22   1    26849.77    26946.99    769.13 o 
   3  22   1    20269.78    21951.38    666.29 o 
   4  22   1    28124.49    28306.25    568.90 o 
   5  22   1     9413.01     9211.30    547.19 o 
   6  22   1    23000.16    20999.73    725.85 o 
   7  22   1     4189.37     3176.80    387.50 o 
   8  22   1     9126.22     8783.02   1078.22 o 
   9  22   1      650.52      616.74    129.07 o 
  10  22   1     4431.68     3707.96    824.47 o 
  11  22   1        5.14       57.76    146.84 o 
  12  22   1     2482.37     2631.85    525.64 o 
  13  22   1      265.57      458.62    214.46 o 
  14  22   1      685.30     1294.97    274.45 o 
 -14  23   1     8646.65    10187.38    734.01 o 
 -13  23   1      982.15     1129.73    273.52 o 
 -12  23   1    10799.51    10942.36    964.53 o 
 -11  23   1       88.61      299.35    216.08 o 
 -10  23   1    13118.44    13245.92   1129.87 o 
  -9  23   1      398.22      465.58    132.33 o 
  -8  23   1     8090.61     7873.95   1145.43 o 
  -7  23   1      506.74      368.25    115.42 o 
  -6  23   1     6675.53     6748.04    736.53 o 
  -5  23   1       37.57      150.68     66.33 o 
  -4  23   1     6181.70     5597.39    461.15 o 
  -3  23   1      391.44      418.22    136.94 o 
  -2  23   1      163.83      204.53    140.01 o 
  -1  23   1       61.44      215.74    108.84 o 
   0  23   1      457.22      587.84    111.73 o 
   1  23   1     5937.99     5338.51    501.49 o 
   2  23   1      782.59      452.77     84.73 o 
   3  23   1     1255.05     1679.40    212.32 o 
   4  23   1      457.71      571.84    133.91 o 
   5  23   1    15544.54    14988.48    639.99 o 
   6  23   1     3415.21     3116.29    388.04 o 
   7  23   1    10207.64    10097.63    858.32 o 
   8  23   1      114.43      389.05     95.42 o 
   9  23   1    18860.31    17168.14    538.01 o 
  10  23   1      469.76      592.45    180.45 o 
  11  23   1     7142.46     7437.51   1436.42 o 
  12  23   1      340.25      553.27    292.60 o 
  13  23   1     6751.64     6601.82    636.23 o 
  14  23   1     1682.58     1092.53    415.91 o 
 -14  24   1       89.31      500.86    212.32 o 
 -13  24   1      744.41     1037.52    265.99 o 
 -12  24   1      447.40      480.36    227.36 o 
 -11  24   1     4185.12     2912.22    744.41 o 
 -10  24   1      369.34      357.50    133.56 o 
  -9  24   1      161.08      259.83    127.32 o 
  -8  24   1     1214.88     1331.83    238.38 o 
  -7  24   1      919.14     1102.66    181.78 o 
  -6  24   1     1234.74     1176.49    223.52 o 
  -5  24   1       40.53      184.26     98.82 o 
  -4  24   1    11708.21    12354.12    776.28 o 
  -3  24   1       51.25      273.03     75.44 o 
  -2  24   1     4707.16     5102.75    390.60 o 
  -1  24   1     1991.16     2014.34    276.82 o 
   0  24   1     3755.59     4206.54    398.54 o 
   1  24   1     2350.67     2316.47    231.10 o 
   2  24   1        9.95      222.03     66.39 o 
   3  24   1     2078.08     2279.41    270.70 o 
   4  24   1      128.10      231.40     71.00 o 
   5  24   1     1810.05     1774.92    210.70 o 
   6  24   1     5740.57     6569.00    624.50 o 
   7  24   1     1129.19      986.51    167.46 o 
   8  24   1    12541.67    11119.93   1077.79 o 
   9  24   1      148.33      324.76    116.67 o 
  10  24   1     3105.08     2687.01    451.10 o 
  11  24   1      171.18      503.27    186.86 o 
  12  24   1     5940.04     4706.21    722.90 o 
  13  24   1      109.38      197.42    156.14 o 
 -13  25   1        9.92      253.46    124.84 o 
 -12  25   1     2206.18     2539.70    437.17 o 
 -11  25   1     4954.97     5023.77    710.91 o 
 -10  25   1      995.04     1577.24    481.78 o 
  -9  25   1     6138.34     5379.72    824.91 o 
  -8  25   1     2507.36     2525.11    390.16 o 
  -7  25   1    22046.43    23900.67    926.25 o 
  -6  25   1     6079.86     5399.15    648.70 o 
  -5  25   1    15161.24    14709.08    649.22 o 
  -4  25   1     4680.77     4236.61    433.52 o 
  -3  25   1    21039.54    22383.99    385.04 o 
  -2  25   1    16330.25    15840.56    563.87 o 
  -1  25   1    23062.96    21828.71    751.55 o 
   0  25   1    17254.19    17769.04    626.01 o 
   1  25   1    10267.26    10670.52    703.10 o 
   2  25   1    24030.34    24135.04   1094.15 o 
   3  25   1    14971.08    15111.45    830.07 o 
   4  25   1    13421.40    13910.75    727.25 o 
   5  25   1     1139.02     1074.22    149.01 o 
   6  25   1     3427.20     3395.34    405.48 o 
   7  25   1     2196.02     1905.34    321.06 o 
   8  25   1      904.77      727.58    144.34 o 
   9  25   1       13.23      479.92    196.99 o 
  10  25   1      292.44      177.09    217.44 o 
  11  25   1      342.03      601.17    210.93 o 
  12  25   1     2495.34     2270.25    402.19 o 
  13  25   1      414.33      445.05    217.94 o 
 -12  26   1      130.22      417.73    116.26 o 
 -11  26   1    13116.55    13930.80    917.75 o 
 -10  26   1     1466.77     2348.14    308.72 o 
  -9  26   1    15769.10    16460.98    888.80 o 
  -8  26   1     2813.32     2321.76    359.83 o 
  -7  26   1     7215.11     6755.74    856.84 o 
  -6  26   1     4111.69     3767.10    481.24 o 
  -5  26   1     8138.96     7249.52    753.57 o 
  -4  26   1      633.37      840.19    145.68 o 
  -3  26   1      198.70      291.13     75.85 o 
  -2  26   1       70.70      270.74     85.13 o 
  -1  26   1     2333.37     2050.90    274.75 o 
   0  26   1     4132.03     4355.48    447.26 o 
   1  26   1     5648.04     5280.67    484.12 o 
   2  26   1    18948.04    20847.31    832.73 o 
   3  26   1     4022.83     3555.63    410.89 o 
   4  26   1    21181.45    21407.95    571.39 o 
   5  26   1     5863.69     4845.18    509.16 o 
   6  26   1    27109.58    24465.09    964.14 o 
   7  26   1      681.00      689.80    211.04 o 
   8  26   1    21932.91    23105.65   1858.60 o 
   9  26   1      366.03      602.57    203.29 o 
  10  26   1    13342.79    14644.93    959.27 o 
  11  26   1      946.41     1004.57    316.29 o 
  12  26   1     9045.91     9266.53   1892.48 o 
 -12  27   1     4084.04     4892.27   1327.95 o 
 -11  27   1      566.07      513.29    238.09 o 
 -10  27   1     3320.31     3383.16    768.71 o 
  -9  27   1     3553.63     3704.85    636.97 o 
  -8  27   1     1217.09      875.28    184.70 o 
  -7  27   1     2379.96     2419.95    384.76 o 
  -6  27   1       28.24      159.53     51.17 o 
  -5  27   1     6699.88     7039.53    869.76 o 
  -4  27   1     2381.53     2104.00    291.10 o 
  -3  27   1     3935.26     3790.17    510.89 o 
  -2  27   1     4746.39     4143.09    457.30 o 
  -1  27   1     1562.72     1205.26    201.80 o 
   0  27   1    10482.04     9978.48    726.74 o 
   1  27   1      127.50      221.11     70.32 o 
   2  27   1    11062.24    10638.76    727.50 o 
   3  27   1     2719.87     2635.54    367.09 o 
   4  27   1    10966.30    11199.13    692.02 o 
   5  27   1     2933.04     2625.39    391.63 o 
   6  27   1     5269.77     4878.83    615.98 o 
   7  27   1    11730.40    10285.97    932.54 o 
   8  27   1     1176.73      680.65    206.31 o 
   9  27   1     4164.41     3887.21    522.04 o 
  10  27   1      526.24      731.71    187.44 o 
  11  27   1     5793.80     5782.09    593.89 o 
  12  27   1      856.17      579.74    280.69 o 
 -11  28   1      481.73      615.00    218.48 o 
 -10  28   1     4978.58     4873.00    607.25 o 
  -9  28   1      418.28      840.60    206.66 o 
  -8  28   1    12004.12    10732.14    713.63 o 
  -7  28   1     8099.02     9059.99   1072.75 o 
  -6  28   1    23088.34    23809.48    977.02 o 
  -5  28   1    14436.25    14323.77    890.42 o 
  -4  28   1    15509.59    16727.10    601.66 o 
  -3  28   1    26825.63    27852.40    804.87 o 
  -2  28   1    29590.64    30467.58    929.11 o 
  -1  28   1    19184.49    18484.56    721.54 o 
   0  28   1     9042.96     8888.95   1060.88 o 
   1  28   1    24211.01    24703.72    774.89 o 
   2  28   1     9673.69     9873.52    723.58 o 
   3  28   1    12259.69    12255.44    990.72 o 
   4  28   1        1.00      134.44    103.73 o 
   5  28   1     2291.06     1633.71    367.05 o 
   6  28   1       13.07      116.42     56.36 o 
   7  28   1        9.40      141.96     63.92 o 
   8  28   1       25.10      265.00    440.15 o 
   9  28   1      323.05      869.35    342.06 o 
  10  28   1      205.73      255.44    130.01 o 
  11  28   1     2688.45     2858.03    665.97 o 
 -11  29   1      671.25      519.20    156.32 o 
 -10  29   1     7753.13     8538.01    548.31 o 
  -9  29   1     1478.06     1005.77    578.85 o 
  -8  29   1     5623.12     5759.35    874.69 o 
  -7  29   1     2629.79     2342.87    655.50 o 
  -6  29   1      700.03      334.02    161.22 o 
  -5  29   1     1999.66     1943.65    345.29 o 
  -4  29   1       80.20      284.26     80.49 o 
  -3  29   1      521.99      214.52    106.07 o 
  -2  29   1      410.21      396.46     97.19 o 
  -1  29   1      860.99      588.48    116.41 o 
   0  29   1     3272.29     2532.42    386.44 o 
   1  29   1     4093.42     3080.60    433.36 o 
   2  29   1      519.50      313.91    178.97 o 
   3  29   1    17780.21    18279.60    816.91 o 
   4  29   1     1990.38     1782.76    271.81 o 
   5  29   1    26935.66    29683.79   1077.63 o 
   6  29   1      202.50      223.47     90.73 o 
   7  29   1    28230.58    29254.37    937.63 o 
   8  29   1       76.28      355.09    144.42 o 
   9  29   1    19427.20    21546.58    931.38 o 
  10  29   1      234.57      507.84    125.36 o 
 -10  30   1     3106.56     2181.73    296.72 o 
  -9  30   1      942.65      731.98    169.86 o 
  -8  30   1     3633.16     3891.38    923.37 o 
  -7  30   1       25.65      137.04    146.00 o 
  -6  30   1     5549.00     5494.22    925.34 o 
  -5  30   1     1969.02     2236.79    441.78 o 
  -4  30   1     4076.18     3218.01    743.18 o 
  -3  30   1     7004.17     5477.82   1699.66 o 
  -2  30   1      582.52      404.91    121.60 o 
  -1  30   1     4745.75     3168.54    442.16 o 
   0  30   1       57.27      254.79     84.46 o 
   1  30   1    11044.86    10140.75    868.09 o 
   2  30   1     4196.88     2958.66    437.36 o 
   3  30   1     9263.50     8224.94    784.30 o 
   4  30   1     6303.90     4962.29    630.19 o 
   5  30   1     2871.65     2808.31    511.78 o 
   6  30   1     9895.84     9778.46    922.83 o 
   7  30   1      746.16     1089.91    217.24 o 
   8  30   1     6537.73     5427.09    566.77 o 
   9  30   1      471.15      513.55    156.80 o 
  10  30   1     2893.82     2385.06    508.82 o 
  -9  31   1     7281.90     8668.46   1392.61 o 
  -8  31   1     3449.36     3813.98    824.91 o 
  -7  31   1    15992.33    16288.34    597.91 o 
  -6  31   1    11875.85    12294.66    578.79 o 
  -5  31   1    11641.40    12464.11    942.13 o 
  -4  31   1    14375.18    15421.38    722.40 o 
  -3  31   1     7430.40     8089.50    332.89 o 
  -2  31   1    19666.02    20201.72   1669.29 o 
  -1  31   1     4528.69     3389.11    613.35 o 
   0  31   1    13337.25    12834.01   1394.44 o 
   1  31   1     2057.99     1025.49    292.23 o 
   2  31   1     9996.11     9883.41    846.11 o 
   3  31   1       39.44      219.30     91.50 o 
   4  31   1     3666.65     2935.51    432.36 o 
   5  31   1      345.90      524.58    197.79 o 
   6  31   1        6.24      124.97    113.15 o 
   7  31   1      692.14     1068.39    195.32 o 
   8  31   1      832.49      849.49    217.98 o 
   9  31   1      193.35      339.12     91.81 o 
  -8  32   1      868.68      717.81    201.09 o 
  -7  32   1     2317.93     3105.09    324.67 o 
  -6  32   1      208.84      425.76    177.05 o 
  -5  32   1      265.94      327.97    194.19 o 
  -4  32   1       28.20      188.15    100.64 o 
  -3  32   1      336.62      709.12    279.89 o 
  -2  32   1     3065.69     2428.88    433.25 o 
  -1  32   1     1769.36     1546.56    285.16 o 
   0  32   1     3088.09     2560.31    400.44 o 
   1  32   1      436.54      463.20    152.38 o 
   2  32   1    13574.91    13201.14   1193.80 o 
   3  32   1     1126.29     1266.15    377.62 o 
   4  32   1    15983.01    15682.69    634.85 o 
   5  32   1       30.09      421.51    129.39 o 
   6  32   1    19428.18    20127.59   1020.42 o 
   7  32   1       18.07      232.24    212.61 o 
   8  32   1    13623.13    12901.10   1127.65 o 
  -7  33   1     1580.78     1071.49    321.00 o 
  -6  33   1     1531.90     1453.07    344.22 o 
  -5  33   1     2517.07     2209.68    564.46 o 
  -4  33   1     8131.77     7058.02    635.38 o 
  -3  33   1      356.96      348.96    130.38 o 
  -2  33   1     4360.37     2871.91    493.96 o 
  -1  33   1       78.54      179.17    114.81 o 
   0  33   1     2263.39     1359.98    359.31 o 
   1  33   1     1749.95     1243.27    313.84 o 
   2  33   1     2975.33     2220.15    414.20 o 
   3  33   1     6657.05     6425.01    632.97 o 
   4  33   1       44.19      210.79    174.13 o 
   5  33   1     9492.07     7898.37    749.86 o 
   6  33   1       65.22       37.80    184.14 o 
   7  33   1     6397.16     3567.56   1089.94 o 
  -5  34   1    17111.82    17199.92   1373.74 o 
  -4  34   1     7078.97     5289.09   1083.68 o 
  -3  34   1    11720.26    11626.87    900.29 o 
  -2  34   1     5782.59     4308.93   1079.75 o 
  -1  34   1    12874.57    13485.20    704.38 o 
   0  34   1     1954.14      956.04    400.69 o 
   1  34   1     4472.97     4018.59    689.35 o 
   2  34   1      806.69      812.73    214.58 o 
   3  34   1     2406.83     1374.23    466.79 o 
   4  34   1      564.08      368.44    210.31 o 
   5  34   1       24.50       -0.78    130.39 o 
  -3  35   1     2265.29     1739.65    474.12 o 
  -2  35   1      268.94      158.25    158.95 o 
  -1  35   1     4511.97     2498.05    874.99 o 
   0  35   1      405.78       60.58    107.41 o 
   1  35   1     5579.03     2998.80    876.89 o 
   2  35   1      556.11      161.27    124.88 o 
   3  35   1    11377.21     9847.33   1090.00 o 
 -18   0   2     1203.07     1049.11    473.54 o 
 -17   0   2     1832.03     1318.83    493.16 o 
 -16   0   2     1235.74      743.82    448.34 o 
 -15   0   2      849.64     1032.59    379.99 o 
 -14   0   2     2777.32     2908.25    887.33 o 
 -13   0   2    21293.13    21825.31   1536.59 o 
 -12   0   2     9056.17     8437.34   1210.36 o 
 -11   0   2    17490.59    17540.83    775.86 o 
 -10   0   2      149.18      690.74    245.89 o 
  -9   0   2   102747.94    98785.89   2327.17 o 
  -8   0   2    17027.48    17639.34   1276.54 o 
  -7   0   2   150237.77   149760.19   6111.78 o 
  -6   0   2       86.75      494.59    207.29 o 
  -5   0   2    75260.91    77735.59    832.08 o 
  -4   0   2    51219.73    46679.36    637.69 o 
  -3   0   2   158288.25   158839.84   2095.50 o 
  -2   0   2    54113.54    48109.20    618.73 o 
  -1   0   2     4496.58     4858.43    189.67 o 
   0   0   2    25953.67    27336.80    797.08 o 
   1   0   2    12364.57    12574.84    394.57 o 
   2   0   2     5868.80     6302.36    284.76 o 
   3   0   2     3558.14     3315.17    193.98 o 
   4   0   2    49897.39    48850.92    667.26 o 
   5   0   2    11773.18    15576.46    398.38 o 
   6   0   2     5130.21     3126.23    398.32 o 
   7   0   2     6932.19     7142.54    519.82 o 
   8   0   2    51396.76    50002.07   2045.62 o 
   9   0   2     7193.55     8166.88    584.23 o 
  10   0   2    69245.06    70236.18   1555.57 o 
  11   0   2       40.89      797.17    232.55 o 
  12   0   2    12162.71    12514.90   2075.74 o 
  13   0   2      198.97      472.63    270.57 o 
  14   0   2    55589.78    60493.54   2943.29 o 
  15   0   2      232.55      568.74    378.15 o 
  16   0   2    20722.52    20452.91   2185.56 o 
  17   0   2     4857.85     3652.86   1111.46 o 
  18   0   2    10229.25     9315.65   1523.97 o 
 -18   1   2     3386.05     2880.48    554.21 o 
 -17   1   2     6706.91     4916.85   1059.56 o 
 -16   1   2      937.52      891.36    252.14 o 
 -15   1   2     9930.52     9380.05   1914.44 o 
 -14   1   2     6136.32     6406.44   1292.27 o 
 -13   1   2     7010.91     8528.28   1376.08 o 
 -12   1   2     2093.70     2119.23    292.14 o 
 -11   1   2     8810.95     8218.21    396.61 o 
 -10   1   2     1270.53     1414.09    146.08 o 
  -9   1   2     4043.88     4040.50    397.62 o 
  -8   1   2      160.43      221.10    175.43 o 
  -7   1   2     1832.84     2248.40    195.71 o 
  -6   1   2     7388.79     7401.96    269.64 o 
  -5   1   2     6830.43     6240.51    201.11 o 
  -4   1   2    12949.65    12813.32    248.03 o 
  -3   1   2     8493.59     7745.77    245.10 o 
  -2   1   2     8163.02     9172.07    259.42 o 
  -1   1   2     7588.08     9534.43    246.66 o 
   0   1   2     1830.39     2472.11    108.40 o 
   1   1   2    83550.48    82748.02    908.54 o 
   2   1   2      598.85      654.32    111.53 o 
   3   1   2    51852.68    47398.25    848.78 o 
   4   1   2     3930.31     3571.89    343.80 o 
   5   1   2    74317.45    74293.78    606.88 o 
   6   1   2    12173.17    12819.63    541.90 o 
   7   1   2    11263.55    11636.58    396.59 o 
   8   1   2    14410.90    14216.25    553.00 o 
   9   1   2      506.45      557.28    136.18 o 
  10   1   2     5767.20     6512.21    394.37 o 
  11   1   2      468.53      762.21    158.11 o 
  12   1   2     7753.35     6960.33   1437.42 o 
  13   1   2      841.08      807.83    280.51 o 
  14   1   2      592.29      643.65    254.92 o 
  15   1   2      556.03     1039.29    316.49 o 
  16   1   2     2712.51     2818.08    602.16 o 
  17   1   2      321.57      183.73    374.40 o 
  18   1   2     5567.47     4824.90   1081.33 o 
 -18   2   2     5830.63     5690.61    660.85 o 
 -17   2   2      371.58     1009.03    328.63 o 
 -16   2   2    11156.10    12232.94   1180.73 o 
 -15   2   2     1048.42     1811.87    530.17 o 
 -14   2   2    12903.02    13233.21   1025.23 o 
 -13   2   2      948.40     1741.86    370.34 o 
 -12   2   2    22870.39    22495.00    524.34 o 
 -11   2   2      544.50      622.61    133.33 o 
 -10   2   2     2311.65     2554.27    275.24 o 
  -9   2   2     1320.14     1585.58    174.70 o 
  -8   2   2     1791.97     2933.82    287.69 o 
  -7   2   2     2663.09     3311.28    277.83 o 
  -6   2   2     3933.77     3808.49    179.36 o 
  -5   2   2    13012.14    15151.57    514.04 o 
  -4   2   2      689.51      699.22    194.28 o 
  -3   2   2      412.55      562.43     96.39 o 
  -2   2   2    40705.77    40359.27    720.50 o 
  -1   2   2    14596.26    13236.81    204.13 o 
   0   2   2    62654.48    62587.24    635.15 o 
   1   2   2     9628.76     9796.55    295.81 o 
   2   2   2    13623.43    13721.13    239.21 o 
   3   2   2    39648.11    36487.60    445.76 o 
   4   2   2    26531.69    27573.15    609.32 o 
   5   2   2    12401.36    11533.16    383.89 o 
   6   2   2     5789.58     5661.06    328.29 o 
   7   2   2    20870.86    20486.69    664.65 o 
   8   2   2      910.98     1340.15    151.60 o 
   9   2   2     7780.41     8425.50    498.01 o 
  10   2   2     2099.78     2396.23    237.55 o 
  11   2   2    13211.26    13324.62    647.93 o 
  12   2   2     2285.77     2222.89    274.69 o 
  13   2   2     4311.13     5635.55    835.30 o 
  14   2   2      190.16      468.38    602.44 o 
  15   2   2       40.20      459.64    286.74 o 
  16   2   2      160.12      763.47    286.02 o 
  17   2   2     3290.21     2924.04    703.45 o 
  18   2   2      527.83      515.99    158.53 o 
 -18   3   2     2055.61     2390.17    513.20 o 
 -17   3   2       80.46      303.24    214.92 o 
 -16   3   2     3873.31     3297.90    792.59 o 
 -15   3   2      551.63      529.00    184.41 o 
 -14   3   2    14795.09    12049.21   1032.96 o 
 -13   3   2     3747.09     4193.19    811.24 o 
 -12   3   2    22055.34    21676.31    579.65 o 
 -11   3   2       32.39      263.91    133.82 o 
 -10   3   2    60180.29    59088.93    939.23 o 
  -9   3   2     1829.21     2256.44    279.60 o 
  -8   3   2    97092.38    99373.45   1126.79 o 
  -7   3   2     3501.60     3846.09    291.94 o 
  -6   3   2    72823.18    68729.46    631.67 o 
  -5   3   2    13613.30    12569.89    277.05 o 
  -4   3   2   108387.04   111538.45    937.57 o 
  -3   3   2     2832.59     2565.12    182.06 o 
  -2   3   2    43770.42    41333.77    388.18 o 
  -1   3   2    18231.85    17800.03    302.82 o 
   0   3   2    26180.57    23207.35    751.20 o 
   1   3   2     9373.85     7826.26    256.87 o 
   2   3   2     8178.29     8531.38    341.25 o 
   3   3   2      158.99      919.24    137.37 o 
   4   3   2     3351.99     3382.67    218.06 o 
   5   3   2     8899.49     8103.35    298.11 o 
   6   3   2     1883.29     2027.46    155.79 o 
   7   3   2    35192.62    35676.42    740.56 o 
   8   3   2     4417.42     5329.69    407.48 o 
   9   3   2    56570.97    56700.12    881.77 o 
  10   3   2     2070.19     2483.39    251.72 o 
  11   3   2    29656.56    27645.05    974.31 o 
  12   3   2     3837.15     4035.25    495.51 o 
  13   3   2    28799.23    29971.66   1712.61 o 
  14   3   2     1606.89     1899.72    441.15 o 
  15   3   2    28436.76    32098.50   2162.07 o 
  16   3   2     1270.81      996.56    288.01 o 
  17   3   2     9228.56     8006.45    917.44 o 
  18   3   2      718.99      418.63    324.43 o 
 -18   4   2     4427.94     2976.36    766.99 o 
 -17   4   2     3231.60     3133.93    707.42 o 
 -16   4   2     5994.65     6257.95   1276.30 o 
 -15   4   2     1659.30     1487.63    387.24 o 
 -14   4   2     4440.67     5302.82    909.11 o 
 -13   4   2    14265.78    13923.23   1062.04 o 
 -12   4   2      802.16      754.31    276.66 o 
 -11   4   2      917.44     1103.72    335.63 o 
 -10   4   2      796.22      486.03    108.58 o 
  -9   4   2      189.55      372.13    100.01 o 
  -8   4   2     2894.92     3383.46    276.56 o 
  -7   4   2      155.08      472.75     95.47 o 
  -6   4   2     1259.93     2269.33    191.95 o 
  -5   4   2     1635.54     2080.55    170.43 o 
  -4   4   2     1131.09     1303.81    180.62 o 
  -3   4   2     6825.48     6034.68    325.86 o 
  -2   4   2     8557.94     8151.58    234.49 o 
  -1   4   2     3371.44     3659.86    267.10 o 
   0   4   2    97851.20    93914.49    737.27 o 
   1   4   2    16733.15    17572.30    315.45 o 
   2   4   2    26859.70    29192.61    438.30 o 
   3   4   2    21495.19    19676.45    487.17 o 
   4   4   2    18647.94    17483.93    479.71 o 
   5   4   2    22302.97    20102.66    787.77 o 
   6   4   2    18976.96    16398.98    764.24 o 
   7   4   2    26843.49    26486.03    453.05 o 
   8   4   2     4102.16     4744.81    362.82 o 
   9   4   2     6354.58     6687.92    541.14 o 
  10   4   2     1565.34     1984.34    316.62 o 
  11   4   2     1297.35     1781.63    257.44 o 
  12   4   2     1322.01     1258.74    224.12 o 
  13   4   2      183.34      602.35    221.51 o 
  14   4   2       53.71        2.94    213.00 o 
  15   4   2     2894.56     2822.97    653.81 o 
  16   4   2      316.40      729.02    226.54 o 
  17   4   2     4010.70     3783.24    576.61 o 
  18   4   2      142.31      219.27    375.17 o 
 -18   5   2     1124.05      998.42    280.64 o 
 -17   5   2    11871.39    11573.07    951.94 o 
 -16   5   2     1555.96     1372.95    422.98 o 
 -15   5   2     6323.72     6314.55   1148.87 o 
 -14   5   2      539.18      814.99    253.56 o 
 -13   5   2    19273.44    20678.70   1144.19 o 
 -12   5   2      366.22      715.47    187.82 o 
 -11   5   2     2233.54     2789.52    340.61 o 
 -10   5   2      257.84      509.92    144.66 o 
  -9   5   2       93.67       89.99    113.15 o 
  -8   5   2       97.14      437.50    141.32 o 
  -7   5   2     1822.98     1468.38    241.71 o 
  -6   5   2     3481.73     3692.92    260.39 o 
  -5   5   2     2227.89     2769.35    214.43 o 
  -4   5   2     2898.24     3549.58    203.28 o 
  -3   5   2    17291.15    18256.27    320.44 o 
  -2   5   2    27454.96    25166.97    398.60 o 
  -1   5   2     3218.91     2363.26    222.66 o 
   0   5   2    96889.80    93186.59   1745.92 o 
   1   5   2      559.66      458.12     89.02 o 
   2   5   2    43021.52    42602.26    649.65 o 
   3   5   2    36703.97    33778.93    395.48 o 
   4   5   2    20281.53    21198.38    357.42 o 
   5   5   2     9025.58     9732.22    334.83 o 
   6   5   2    11120.92    13701.70    670.28 o 
   7   5   2     9786.38    10072.45    424.61 o 
   8   5   2     3806.71     4793.30    326.84 o 
   9   5   2      177.00      482.62    132.19 o 
  10   5   2      177.64      744.10    237.17 o 
  11   5   2      453.67      665.34    146.68 o 
  12   5   2      206.82      661.00    204.41 o 
  13   5   2      206.58      637.79    241.01 o 
  14   5   2      359.62      835.23    373.70 o 
  15   5   2       22.23      351.84    425.30 o 
  16   5   2     1262.96     2392.50    524.21 o 
  17   5   2      384.44      534.48    222.85 o 
  18   5   2     3083.47     1954.65    542.71 o 
 -18   6   2      192.88      519.15    235.82 o 
 -17   6   2     5111.98     5565.81    724.73 o 
 -16   6   2      765.89     1077.01    342.42 o 
 -15   6   2     9251.90     8540.77   1356.61 o 
 -14   6   2       53.03       97.23    110.54 o 
 -13   6   2    29589.68    28764.00    716.63 o 
 -12   6   2     1765.58     1886.89    458.44 o 
 -11   6   2    19443.10    20520.30    673.07 o 
 -10   6   2      213.67      621.40    144.53 o 
  -9   6   2    35274.44    32018.76    695.52 o 
  -8   6   2     1833.87     2557.70    250.47 o 
  -7   6   2    82373.07    81414.80   1122.90 o 
  -6   6   2     1592.46     1731.76    141.53 o 
  -5   6   2    38626.62    35296.05    554.08 o 
  -4   6   2     5951.93     6327.36    226.66 o 
  -3   6   2    77031.79    77427.56    927.22 o 
  -2   6   2    13812.48    11728.53    313.07 o 
  -1   6   2    54106.68    50602.08    519.52 o 
   0   6   2    30482.41    26340.53    649.98 o 
   1   6   2    51472.65    50410.21    527.35 o 
   2   6   2    23733.95    23920.08    383.72 o 
   3   6   2    61906.82    60182.27    986.52 o 
   4   6   2    10087.22     9806.72    293.68 o 
   5   6   2    11495.92    10832.05    318.69 o 
   6   6   2    37438.79    34362.24    550.52 o 
   7   6   2     9069.30     9212.95    565.25 o 
   8   6   2    50958.42    49512.02    608.17 o 
   9   6   2       72.36      277.63     93.75 o 
  10   6   2    43045.43    40861.09    806.39 o 
  11   6   2      572.83      694.87    136.31 o 
  12   6   2    21427.85    21807.81    869.17 o 
  13   6   2      434.52      724.19    219.00 o 
  14   6   2    26136.98    28262.12   1288.09 o 
  15   6   2       47.49       -3.25    223.99 o 
  16   6   2    14053.59    14329.05   2398.46 o 
  17   6   2       76.37      191.50    176.10 o 
  18   6   2     4976.34     3486.81    929.24 o 
 -18   7   2     1733.29     1641.67    310.77 o 
 -17   7   2     4103.05     4292.12    674.58 o 
 -16   7   2      866.79      975.53    224.62 o 
 -15   7   2     2983.88     3267.20    749.77 o 
 -14   7   2     1501.97     1523.41    797.07 o 
 -13   7   2      560.74      710.19    345.09 o 
 -12   7   2      113.93       49.81    101.63 o 
 -11   7   2     4008.41     3586.60    384.84 o 
 -10   7   2      940.39      870.99    162.79 o 
  -9   7   2      313.37      343.89    121.39 o 
  -8   7   2     6543.71     6958.18    385.07 o 
  -7   7   2      672.74      746.91    122.32 o 
  -6   7   2     8529.82     7853.88    440.93 o 
  -5   7   2    11025.59    10455.04    375.75 o 
  -4   7   2    14539.71    13675.86    246.40 o 
  -3   7   2    21136.14    18463.48    361.51 o 
  -2   7   2    16042.27    15331.84    243.81 o 
  -1   7   2    15693.31    13381.64    522.62 o 
   0   7   2    10579.84    11971.62    644.70 o 
   1   7   2    42644.28    39007.79    453.99 o 
   2   7   2     9753.78    10443.99    289.45 o 
   3   7   2     1150.06     1922.41    150.96 o 
   4   7   2      217.27      336.15     80.19 o 
   5   7   2      289.57      310.64     78.23 o 
   6   7   2    13777.69    14056.63    400.14 o 
   7   7   2      619.48      639.53    126.40 o 
   8   7   2     1471.74     1830.70    170.47 o 
   9   7   2      378.93      372.31    108.11 o 
  10   7   2     1252.21     1008.94    191.52 o 
  11   7   2      298.03      479.30    105.82 o 
  12   7   2      164.61      192.68    347.74 o 
  13   7   2     1641.34     2171.98    371.47 o 
  14   7   2     3057.45     2449.50    641.16 o 
  15   7   2     1144.70     1405.97    332.59 o 
  16   7   2     1534.70     1176.83    578.58 o 
  17   7   2      395.04      594.91    162.64 o 
  18   7   2     3902.93     3038.70    597.58 o 
 -18   8   2     1923.44     1869.48    616.99 o 
 -17   8   2     2286.95     2433.23    449.31 o 
 -16   8   2     1996.79     2623.50    550.61 o 
 -15   8   2      494.76      548.90    230.25 o 
 -14   8   2     2156.04     1784.68    418.58 o 
 -13   8   2      386.92      364.97    347.71 o 
 -12   8   2     3535.18     3244.79    711.63 o 
 -11   8   2      939.15      767.83    187.95 o 
 -10   8   2      600.95     1076.92    271.66 o 
  -9   8   2     2611.32     2584.81    275.41 o 
  -8   8   2      829.60      751.51    162.81 o 
  -7   8   2    16019.01    14290.50    584.31 o 
  -6   8   2     1328.12     1771.47    150.07 o 
  -5   8   2     5313.88     4475.75    282.30 o 
  -4   8   2     1294.86     1991.99    144.09 o 
  -3   8   2    31665.83    31075.12    398.63 o 
  -2   8   2     4753.48     5538.58    284.80 o 
  -1   8   2     2965.85     2308.25    351.21 o 
   0   8   2      154.60      163.92     66.82 o 
   1   8   2    76656.96    75011.63    884.55 o 
   2   8   2    12585.07    11753.17    327.29 o 
   3   8   2    36305.43    33311.59    400.99 o 
   4   8   2       77.66      169.60     83.04 o 
   5   8   2    14805.23    14282.57    408.59 o 
   6   8   2     7103.38     7067.44    362.07 o 
   7   8   2     7288.91     7305.00    378.44 o 
   8   8   2     3954.65     4627.12    445.04 o 
   9   8   2      752.98      562.67    163.53 o 
  10   8   2     3437.68     3736.68    356.41 o 
  11   8   2     2094.92     2058.31    327.45 o 
  12   8   2     4287.99     3860.75    878.78 o 
  13   8   2     1916.12     1269.27    299.44 o 
  14   8   2     1004.62     1141.96    296.44 o 
  15   8   2      436.82      379.61    168.64 o 
  16   8   2     3800.48     3099.31    707.14 o 
  17   8   2     1081.85     1349.70    674.55 o 
  18   8   2      604.14      910.74    263.05 o 
 -18   9   2      982.25      667.05    217.74 o 
 -17   9   2     5292.90     4808.91    899.84 o 
 -16   9   2     7416.06     6446.98    591.31 o 
 -15   9   2      698.25      481.25    293.20 o 
 -14   9   2    11364.80    10361.19   1192.91 o 
 -13   9   2     7829.96     7727.58   1139.89 o 
 -12   9   2    21743.58    22882.32   1148.75 o 
 -11   9   2     5577.00     5983.15    766.78 o 
 -10   9   2     9285.75     8896.35    592.58 o 
  -9   9   2       98.98      404.05    106.27 o 
  -8   9   2    25600.51    25658.35    651.32 o 
  -7   9   2     2122.83     2256.25    226.28 o 
  -6   9   2    17728.51    16344.61    480.62 o 
  -5   9   2     1343.24     1099.04    122.11 o 
  -4   9   2     6146.91     5818.84    190.79 o 
  -3   9   2    18269.49    19209.01    499.55 o 
  -2   9   2    22607.26    20760.44    327.62 o 
  -1   9   2    35466.25    35785.13    471.86 o 
   0   9   2    29336.41    27195.71   1154.45 o 
   1   9   2    68020.83    64092.34    770.11 o 
   2   9   2    42363.29    40346.48    382.21 o 
   3   9   2    27070.99    23733.79    567.43 o 
   4   9   2      790.59      441.53     87.92 o 
   5   9   2    38153.71    38218.23    610.52 o 
   6   9   2    28662.09    27657.65    496.23 o 
   7   9   2    23575.89    22674.24    566.38 o 
   8   9   2    12555.54    12979.65    429.36 o 
   9   9   2     5069.47     6113.10    351.68 o 
  10   9   2     4121.29     4162.47    383.12 o 
  11   9   2    20570.95    21064.17    702.78 o 
  12   9   2     2329.46     2298.97    544.78 o 
  13   9   2    14776.43    14269.20   1123.80 o 
  14   9   2       78.72     -201.41    204.13 o 
  15   9   2    15662.58    16917.63   1168.16 o 
  16   9   2       62.07       52.45    167.95 o 
  17   9   2     6064.44     6556.36   1519.90 o 
  18   9   2     1464.05      365.03    583.57 o 
 -18  10   2      330.19      742.73    524.03 o 
 -17  10   2     2038.75     1329.24    468.12 o 
 -16  10   2     2290.83     2246.63    497.02 o 
 -15  10   2      553.97     1030.77    267.93 o 
 -14  10   2       22.36      963.19    270.82 o 
 -13  10   2     3904.06     3990.90    724.48 o 
 -12  10   2      550.61      662.60    158.61 o 
 -11  10   2     1132.81     1098.91    175.85 o 
 -10  10   2      100.10      296.36     89.20 o 
  -9  10   2     2646.52     2450.27    349.96 o 
  -8  10   2     4978.75     6627.91    450.50 o 
  -7  10   2    12806.84    12540.97    319.57 o 
  -6  10   2     1277.78     2184.29    174.37 o 
  -5  10   2    14775.86    16147.93    442.45 o 
  -4  10   2      193.90      180.97     52.97 o 
  -3  10   2    22630.52    22295.20    585.55 o 
  -2  10   2     1139.11     1668.49    136.28 o 
  -1  10   2     6950.30     6539.86    249.12 o 
   0  10   2      307.37      196.61    122.81 o 
   1  10   2     4908.29     4600.53    147.55 o 
   2  10   2      857.60     1190.95    113.22 o 
   3  10   2     4662.47     5071.93    242.31 o 
   4  10   2    12492.42    12965.58    418.92 o 
   5  10   2       38.92      282.31     97.04 o 
   6  10   2      174.21      218.54    151.29 o 
   7  10   2     1006.44     1380.00    158.49 o 
   8  10   2     1677.62     1586.41    164.83 o 
   9  10   2      883.57      734.53    146.78 o 
  10  10   2     8498.36     9169.21    601.14 o 
  11  10   2     2100.31     2049.12    250.05 o 
  12  10   2      819.35     1569.65    444.87 o 
  13  10   2     3354.50     3689.98    730.60 o 
  14  10   2     3550.43     3069.90    714.65 o 
  15  10   2      786.81      747.34    207.81 o 
  16  10   2     2318.05     2003.73    468.62 o 
  17  10   2      133.32      611.28    191.40 o 
 -17  11   2       97.85      263.64    190.73 o 
 -16  11   2     2377.70     2399.32    569.08 o 
 -15  11   2       48.09      498.10    174.87 o 
 -14  11   2     1210.10      662.47    252.00 o 
 -13  11   2       27.65      -54.42    188.84 o 
 -12  11   2     4574.38     4581.70    772.89 o 
 -11  11   2      208.42      689.06    194.46 o 
 -10  11   2    21838.48    21021.79    987.99 o 
  -9  11   2     2421.60     2784.33    336.75 o 
  -8  11   2    12377.95    14345.44    499.94 o 
  -7  11   2     1113.14     1611.78    151.70 o 
  -6  11   2    31734.90    30152.36    708.04 o 
  -5  11   2       53.71      156.78     94.10 o 
  -4  11   2    24736.96    23560.15    575.83 o 
  -3  11   2       12.23      176.91     49.38 o 
  -2  11   2    11610.50    10115.38    290.34 o 
  -1  11   2       88.73      157.22     48.58 o 
   0  11   2     2313.25     3658.42    164.62 o 
   1  11   2       47.71      136.74    132.45 o 
   2  11   2     1022.67     1635.33    129.27 o 
   3  11   2       27.08      142.44     67.80 o 
   4  11   2     4010.36     4726.86    299.38 o 
   5  11   2     2673.77     2719.97    199.44 o 
   6  11   2     1591.20     1410.47    141.06 o 
   7  11   2    10413.32    10006.70    327.84 o 
   8  11   2      952.78     1385.57    277.59 o 
   9  11   2    13911.13    13938.60    620.45 o 
  10  11   2     1475.28     1864.61    179.24 o 
  11  11   2    11680.38    11179.92    809.37 o 
  12  11   2     1481.61     1645.79    308.54 o 
  13  11   2     4694.84     5359.10    921.83 o 
  14  11   2      412.37      648.13    188.97 o 
  15  11   2     5366.16     5680.49   1213.40 o 
  16  11   2      189.63      488.96    191.50 o 
  17  11   2     2750.07     1801.35    604.50 o 
 -17  12   2     2817.13     2673.26    596.97 o 
 -16  12   2     5263.52     5286.85    572.78 o 
 -15  12   2     4564.95     3945.41    909.16 o 
 -14  12   2     2709.20     2906.37    666.26 o 
 -13  12   2    13281.98    16066.76   1403.63 o 
 -12  12   2     4827.20     5324.23    856.24 o 
 -11  12   2     2338.94     2942.79    459.91 o 
 -10  12   2      410.41      516.68     97.13 o 
  -9  12   2      167.28      468.14    122.61 o 
  -8  12   2     6039.09     6211.10    471.21 o 
  -7  12   2    11098.25    10634.21    400.97 o 
  -6  12   2     1160.42     1203.99    115.09 o 
  -5  12   2      187.78      357.56     92.74 o 
  -4  12   2     4018.48     5030.74    286.90 o 
  -3  12   2    18682.92    17858.20    465.34 o 
  -2  12   2    29893.95    29032.04    447.49 o 
  -1  12   2    23452.64    23697.64    531.62 o 
   0  12   2    59934.11    58228.12   1024.86 o 
   1  12   2   113457.64   111513.35   1169.78 o 
   2  12   2    40821.81    40510.82    614.94 o 
   3  12   2    56834.53    53518.67    809.29 o 
   4  12   2    52379.23    51036.91    790.34 o 
   5  12   2    18028.83    17253.35    473.55 o 
   6  12   2    39347.47    40123.27    880.45 o 
   7  12   2    33783.15    34273.06    525.76 o 
   8  12   2     5671.77     5037.42    355.01 o 
   9  12   2     6433.91     6835.97    559.78 o 
  10  12   2     7361.62     6986.49    662.64 o 
  11  12   2     4931.41     4694.58   1092.48 o 
  12  12   2     9324.94     8776.81   1269.79 o 
  13  12   2        3.07      -48.91    200.16 o 
  14  12   2     2677.69     2191.57    537.98 o 
  15  12   2       64.44      530.69    227.40 o 
  16  12   2     4167.61     4162.73    907.37 o 
  17  12   2     2967.14     2889.64    686.01 o 
 -17  13   2      406.41      412.19    219.04 o 
 -16  13   2     2632.02     2431.25    490.67 o 
 -15  13   2      928.73      956.58    310.75 o 
 -14  13   2      869.77      830.20    380.90 o 
 -13  13   2      581.23     1114.93    346.05 o 
 -12  13   2     5800.62     6388.83    839.83 o 
 -11  13   2       56.35      320.60    101.13 o 
 -10  13   2     4550.34     4033.66    585.61 o 
  -9  13   2       18.02      210.45    107.54 o 
  -8  13   2    32240.23    32610.52    675.21 o 
  -7  13   2     2257.73     2609.01    242.96 o 
  -6  13   2     5276.71     5211.64    315.69 o 
  -5  13   2      889.51     1053.48    116.76 o 
  -4  13   2    24025.32    24511.08    547.12 o 
  -3  13   2     3351.52     3193.12    147.71 o 
  -2  13   2     1769.47     1921.20    148.83 o 
  -1  13   2     3484.98     3552.23    118.70 o 
   0  13   2      570.38      551.93     94.64 o 
   1  13   2       42.33      103.33     88.81 o 
   2  13   2     1614.36     1558.12    123.84 o 
   3  13   2     3889.52     4447.38    426.82 o 
   4  13   2     4793.16     5204.62    287.56 o 
   5  13   2      113.56      319.96    107.55 o 
   6  13   2      127.89      267.85     69.20 o 
   7  13   2    14420.71    14623.32    492.67 o 
   8  13   2     5601.97     5395.45    446.82 o 
   9  13   2     9498.27     9895.00    650.97 o 
  10  13   2       11.38      200.65    118.01 o 
  11  13   2    15000.32    12630.23   1357.25 o 
  12  13   2      585.69      534.24    202.43 o 
  13  13   2     4005.79     4896.50    869.84 o 
  14  13   2      317.46      845.89    219.96 o 
  15  13   2     7114.32     5539.94   1600.62 o 
  16  13   2     1571.42     1215.52    424.80 o 
  17  13   2      573.04      379.63    170.26 o 
 -17  14   2     3215.78     2824.91    643.62 o 
 -16  14   2     1452.20     1353.97    364.13 o 
 -15  14   2     5124.61     4721.95    651.57 o 
 -14  14   2      965.36      720.07    225.86 o 
 -13  14   2     4971.74     4753.53    834.37 o 
 -12  14   2     2061.42     1715.93    325.23 o 
 -11  14   2    23410.08    23796.30   1510.26 o 
 -10  14   2      396.92      503.69    135.50 o 
  -9  14   2    22269.84    21810.79    662.90 o 
  -8  14   2     2516.00     2737.87    321.26 o 
  -7  14   2    20976.75    18845.37    419.30 o 
  -6  14   2    13533.79    13746.15    433.90 o 
  -5  14   2    45390.52    46183.56    621.36 o 
  -4  14   2     4834.31     5365.92    200.39 o 
  -3  14   2     4556.14     5388.83    323.34 o 
  -2  14   2    18045.47    19136.74    501.59 o 
  -1  14   2      102.43      265.54     49.26 o 
   0  14   2      955.52     1190.54     96.83 o 
   1  14   2      939.82      935.46    123.05 o 
   2  14   2     1353.15     1241.34    114.54 o 
   3  14   2      205.33      197.52     65.74 o 
   4  14   2     8327.00     8588.28    275.76 o 
   5  14   2     2328.63     3614.61    265.89 o 
   6  14   2    11313.47    11716.21    551.74 o 
   7  14   2     5529.42     5870.62    387.35 o 
   8  14   2    50534.91    51480.71    748.38 o 
   9  14   2      241.67      333.18    189.92 o 
  10  14   2    28854.42    29083.48   1141.61 o 
  11  14   2      899.33      863.67    179.72 o 
  12  14   2    11805.81    11683.20    764.23 o 
  13  14   2     1299.98     1024.54    415.53 o 
  14  14   2     7039.62     6916.37   1367.10 o 
  15  14   2      312.99      233.84    235.98 o 
  16  14   2     2037.20     1201.18    409.38 o 
  17  14   2     1159.38      625.01    391.95 o 
 -17  15   2     8440.32     6518.04   1066.41 o 
 -16  15   2     1193.27     1077.65    247.57 o 
 -15  15   2     7965.44     8900.21    823.84 o 
 -14  15   2     3349.09     2830.30    617.50 o 
 -13  15   2     5653.49     6079.97   1046.04 o 
 -12  15   2     2346.49     1770.89    411.23 o 
 -11  15   2     2351.80     2673.79    445.67 o 
 -10  15   2      439.25       -4.72    409.23 o 
  -9  15   2     4491.28     4262.76    423.19 o 
  -8  15   2     2425.36     2152.24    284.77 o 
  -7  15   2     6013.89     6518.42    508.01 o 
  -6  15   2     5716.51     5867.65    403.29 o 
  -5  15   2     5819.04     5799.85    303.34 o 
  -4  15   2    12119.92    11736.35    398.13 o 
  -3  15   2    25015.27    25787.61    584.44 o 
  -2  15   2    26990.46    25767.66    420.97 o 
  -1  15   2    60967.16    64376.75    714.68 o 
   0  15   2    50265.75    49123.31    746.29 o 
   1  15   2    39959.65    41799.61    647.56 o 
   2  15   2    43125.29    43741.94    675.07 o 
   3  15   2    43889.13    42191.76    497.19 o 
   4  15   2    11075.75    10796.95    342.64 o 
   5  15   2    31829.99    32332.48    779.79 o 
   6  15   2    25697.41    25080.96    680.98 o 
   7  15   2    13780.19    15742.91    499.73 o 
   8  15   2     8818.72     7685.47    544.73 o 
   9  15   2     1334.58     1370.59    206.73 o 
  10  15   2     5696.07     5632.71    596.43 o 
  11  15   2     1556.18     1886.92    343.25 o 
  12  15   2     1354.37     1590.94    375.30 o 
  13  15   2     1839.59     2472.20    588.84 o 
  14  15   2        8.02      565.31    192.37 o 
  15  15   2      604.71      851.29    271.12 o 
  16  15   2     1670.26      940.08    362.39 o 
 -16  16   2      761.89      664.47    203.12 o 
 -15  16   2      963.49      835.75    187.61 o 
 -14  16   2     1498.03     1123.24    385.98 o 
 -13  16   2     4080.64     4528.91   1019.60 o 
 -12  16   2       21.34      372.21    317.60 o 
 -11  16   2    16067.78    16607.87    810.74 o 
 -10  16   2      346.50      343.82    131.87 o 
  -9  16   2    23652.64    22100.30    564.45 o 
  -8  16   2     6766.64     6817.51    587.66 o 
  -7  16   2    42449.53    43024.62    637.13 o 
  -6  16   2     1610.09     1660.02    175.57 o 
  -5  16   2    14154.38    13180.84    416.08 o 
  -3  16   2    12897.90    12534.26    335.08 o 
  -2  16   2    14046.16    14631.21    346.86 o 
  -1  16   2     2125.51     2978.41    185.64 o 
   0  16   2      765.41     1149.46    139.87 o 
   1  16   2    11558.92    13447.74    327.08 o 
   2  16   2     2212.04     3335.51    213.04 o 
   3  16   2     7114.86     5971.98    329.36 o 
   4  16   2      219.66      400.34     79.44 o 
   5  16   2    12044.72    14469.07    487.12 o 
   6  16   2     4943.60     4872.09    383.18 o 
   7  16   2     3599.89     4073.42    403.93 o 
   8  16   2    16120.36    16653.59    779.56 o 
   9  16   2      627.44      648.35    119.88 o 
  10  16   2    18757.31    18753.52    683.46 o 
  11  16   2     1177.45     1153.84    293.18 o 
  12  16   2     9518.78     9465.49   1105.89 o 
  13  16   2       20.03      511.26    174.54 o 
  14  16   2    11267.00     9644.83   1239.31 o 
  15  16   2     3375.68     2775.12    544.31 o 
  16  16   2     6031.63     5461.87    776.61 o 
 -16  17   2     2197.90     1679.51    492.89 o 
 -15  17   2      227.63      617.54    194.51 o 
 -14  17   2     6632.49     6025.06   1121.65 o 
 -13  17   2      641.06      971.58    291.56 o 
 -12  17   2    10654.16    10719.84   1052.55 o 
 -11  17   2       34.21      236.86     85.30 o 
 -10  17   2    35817.22    37563.76    924.12 o 
  -9  17   2     6102.51     6045.95    745.67 o 
  -8  17   2    23251.15    22412.75    624.61 o 
  -7  17   2     3781.35     4020.67    381.68 o 
  -6  17   2    36954.67    39088.25    613.27 o 
  -5  17   2    17022.10    18539.42    832.60 o 
  -4  17   2    27127.93    25974.97    682.76 o 
  -3  17   2     8320.19     8538.66    484.37 o 
  -2  17   2     7042.69     7437.51    312.04 o 
  -1  17   2     4983.55     4890.13    149.12 o 
   0  17   2      823.81     1122.27     94.58 o 
   1  17   2     1255.61     1656.23    135.24 o 
   2  17   2     9818.70    10602.84    341.76 o 
   3  17   2     1191.17     1465.86    197.67 o 
   4  17   2      352.79      578.31    129.10 o 
   5  17   2     1089.57     1022.56    105.32 o 
   6  17   2    21732.91    21518.56    655.10 o 
   7  17   2     9921.03     9263.11    509.68 o 
   8  17   2      246.47      291.84    134.07 o 
   9  17   2    17842.17    17832.79    670.48 o 
  10  17   2     1630.50     1444.50    345.25 o 
  11  17   2    12019.08    12839.16    789.94 o 
  12  17   2      257.75      875.19    266.99 o 
  13  17   2    13004.62    14104.84   1372.96 o 
  14  17   2        1.57      120.33    114.37 o 
  15  17   2     6809.68     6733.47   1395.17 o 
  16  17   2      734.10      679.95    184.58 o 
 -16  18   2     8119.45     7756.46    746.53 o 
 -15  18   2      605.59      865.00    359.76 o 
 -14  18   2    10369.14    11903.63    988.37 o 
 -13  18   2     1428.55     1664.18    617.50 o 
 -12  18   2     9295.15     9628.15    875.18 o 
 -11  18   2     1419.07     1460.37    306.77 o 
 -10  18   2     3312.33     3702.64    595.87 o 
  -9  18   2     2319.28     2830.44    398.61 o 
  -8  18   2     2095.24     1979.82    240.53 o 
  -7  18   2     8805.45     8156.99    705.66 o 
  -6  18   2     1080.53     1326.54    179.16 o 
  -5  18   2    20737.52    20597.58    652.25 o 
  -4  18   2    19398.48    19770.66    540.29 o 
  -3  18   2    14017.77    15011.35    515.05 o 
  -2  18   2    20709.80    20015.87    706.15 o 
  -1  18   2    26087.60    27141.40    698.62 o 
   0  18   2    36464.99    35336.53    523.73 o 
   1  18   2    35426.06    34551.48    480.83 o 
   2  18   2    22920.44    22288.03    569.01 o 
   3  18   2    37816.45    38055.16    663.49 o 
   4  18   2    17795.35    19377.10    914.14 o 
   5  18   2    16586.30    17811.32    519.23 o 
   6  18   2     8650.61     8516.42    546.51 o 
   7  18   2    15219.82    16020.48    624.29 o 
   8  18   2      262.78      451.44    125.19 o 
   9  18   2    17844.56    17662.56   1175.93 o 
  10  18   2     1741.42     1623.54    278.07 o 
  11  18   2     4176.64     4344.63    820.88 o 
  12  18   2      238.83      286.71    129.74 o 
  13  18   2      700.87      974.88    276.13 o 
  14  18   2     1185.70     1336.50    231.55 o 
  15  18   2     1306.45     1274.34    305.31 o 
  16  18   2      863.76     1755.26    547.09 o 
 -15  19   2     1805.87      816.75    215.43 o 
 -14  19   2     4301.51     4034.76    587.60 o 
 -13  19   2     2509.43     1750.91    582.62 o 
 -12  19   2    11091.02    10693.46   1393.86 o 
 -11  19   2      139.54      562.28    168.82 o 
 -10  19   2    16915.43    16663.16    855.23 o 
  -9  19   2      991.12     1041.15    215.98 o 
  -8  19   2    25833.12    26376.56    625.07 o 
  -7  19   2     8331.65     8052.30    629.32 o 
  -6  19   2    11288.37    10709.30    996.69 o 
  -5  19   2     3383.50     3858.96    480.29 o 
  -4  19   2     9705.23    10210.77    425.71 o 
  -3  19   2    12049.39    12557.89    396.34 o 
  -2  19   2      838.19     1179.77    108.64 o 
  -1  19   2    14033.27    14158.69    414.75 o 
   0  19   2      961.44      990.24    135.97 o 
   1  19   2      537.44      782.39    122.28 o 
   2  19   2      497.87      634.01    120.90 o 
   3  19   2      317.26      326.81    111.91 o 
   4  19   2     5959.64     6124.27    543.78 o 
   5  19   2    10036.70     9897.35    491.93 o 
   6  19   2     1774.95     1896.27    261.45 o 
   7  19   2    12487.94    12021.79    593.73 o 
   8  19   2     5468.63     5774.29    543.77 o 
   9  19   2    27943.67    25942.32    532.13 o 
  10  19   2      851.29      804.36    328.95 o 
  11  19   2    10261.81     9055.64   1051.72 o 
  12  19   2      195.34      551.71    193.61 o 
  13  19   2    10547.81    10581.04   1289.79 o 
  14  19   2        2.36      386.07    197.77 o 
  15  19   2     6030.70     5300.88    939.92 o 
 -15  20   2     1900.17     1104.32    409.96 o 
 -14  20   2       72.70      300.57    154.91 o 
 -13  20   2     4081.33     2980.41    630.44 o 
 -12  20   2      696.48      350.14    196.83 o 
 -11  20   2    12642.59    11573.77   1087.03 o 
 -10  20   2      214.56      377.04    137.34 o 
  -9  20   2    20039.72    20770.31    697.25 o 
  -8  20   2      193.38      288.02     81.32 o 
  -7  20   2    28389.70    28188.59    641.21 o 
  -6  20   2     3030.28     3447.03    556.01 o 
  -5  20   2    45925.13    47075.78    959.84 o 
  -4  20   2     1954.04     2015.22    191.51 o 
  -3  20   2    17993.34    17776.68    567.95 o 
  -2  20   2      498.69      794.71    114.04 o 
  -1  20   2     9913.94     9590.94    343.61 o 
   0  20   2     4590.28     4985.51    375.98 o 
   1  20   2     1949.74     2009.45    254.08 o 
   2  20   2      367.60      542.42    108.53 o 
   3  20   2      138.72      259.33     70.70 o 
   4  20   2     1890.52     1845.88    178.61 o 
   5  20   2     6600.41     6496.02    529.07 o 
   6  20   2     1274.24     1439.87    192.37 o 
   7  20   2     4189.18     4084.48    405.80 o 
   8  20   2     4172.20     3823.33    500.73 o 
   9  20   2      757.82      536.46    139.96 o 
  10  20   2    11296.92    10648.40   1226.07 o 
  11  20   2      820.19      818.84    246.57 o 
  12  20   2    17397.49    17321.20   1097.26 o 
  13  20   2       38.46      116.35    294.83 o 
  14  20   2    14264.68    15286.02   1300.45 o 
  15  20   2      241.69      428.97    213.33 o 
 -15  21   2     9605.64    10054.86    609.87 o 
 -14  21   2     2277.04     3035.23    568.53 o 
 -13  21   2     6422.41     5383.41    729.28 o 
 -12  21   2      913.57     1397.22    433.56 o 
 -11  21   2     4156.82     3150.50    718.38 o 
 -10  21   2      736.60      701.45    200.46 o 
  -9  21   2        4.49        2.39    259.07 o 
  -8  21   2      615.49      344.19    176.78 o 
  -7  21   2     1947.44     1742.76    275.94 o 
  -6  21   2     1359.95     1769.51    214.05 o 
  -5  21   2     4418.84     4484.61    409.56 o 
  -4  21   2    10205.84     9307.59    678.72 o 
  -3  21   2    17942.45    17581.12    885.13 o 
  -2  21   2    12990.98    13472.43    637.20 o 
  -1  21   2    15457.79    16705.49    513.51 o 
   0  21   2    29116.16    28403.63    627.03 o 
   1  21   2    28599.82    27907.58    835.54 o 
   2  21   2    35658.70    36065.24    625.76 o 
   3  21   2    11463.31    12161.56    543.92 o 
   4  21   2    57485.25    58771.93   1005.18 o 
   5  21   2    23900.23    24155.32    593.13 o 
   6  21   2    14569.26    14937.83    689.67 o 
   7  21   2    10155.09    10860.92    692.35 o 
   8  21   2    20020.68    20506.31    694.02 o 
   9  21   2     7405.42     7590.09   1050.71 o 
  10  21   2     1519.68     1441.70    357.16 o 
  11  21   2     1156.30     1445.87    287.48 o 
  12  21   2      180.80      313.89    180.20 o 
  13  21   2       85.17      385.98    199.29 o 
  14  21   2     2075.10     2057.53    401.21 o 
  15  21   2      179.99      318.87    200.90 o 
 -14  22   2     1921.30     1908.52    406.24 o 
 -13  22   2     8879.65     7736.19    682.43 o 
 -12  22   2     1364.60     1409.43    315.52 o 
 -11  22   2     5295.27     3559.13    842.76 o 
 -10  22   2     1250.36     1043.11    206.42 o 
  -9  22   2    20416.33    21917.68   1453.26 o 
  -8  22   2      857.29      668.07    175.71 o 
  -7  22   2     9464.05     9443.34    643.62 o 
  -6  22   2     2146.60     2220.93    288.74 o 
  -5  22   2     6990.09     6820.73    532.02 o 
  -4  22   2     4055.77     4205.44    369.69 o 
  -3  22   2     8155.57     7491.22    536.21 o 
  -2  22   2    14201.75    14531.67    615.11 o 
  -1  22   2     3361.83     3294.99    293.71 o 
   0  22   2     7731.17     8626.09    617.61 o 
   1  22   2      843.67      811.35    146.23 o 
   2  22   2     4101.31     4214.87    382.66 o 
   3  22   2      138.65      196.05     94.19 o 
   4  22   2       22.31       95.05     61.69 o 
   5  22   2     2032.92     2262.45    235.40 o 
   6  22   2     5043.21     5438.92    515.43 o 
   7  22   2     6235.81     5915.20    507.65 o 
   8  22   2     1860.67     1606.91    247.74 o 
   9  22   2     2668.68     2365.06    377.49 o 
  10  22   2     8433.11     6724.44   1014.33 o 
  11  22   2     2142.27     1608.50    344.74 o 
  12  22   2     6195.39     6174.79   1093.14 o 
  13  22   2       39.75      386.37    145.38 o 
  14  22   2     8240.12     8556.70   1333.43 o 
 -14  23   2     4243.75     4023.16    890.56 o 
 -13  23   2      399.05      386.59    221.65 o 
 -12  23   2     7367.27     8493.62    463.89 o 
 -11  23   2     2988.54     2798.56    540.70 o 
 -10  23   2    10691.16    10156.90    876.71 o 
  -9  23   2      168.30      192.88     80.50 o 
  -8  23   2    10043.78    10256.57    709.87 o 
  -7  23   2      873.93      944.38    232.00 o 
  -6  23   2    18998.81    20286.41    622.96 o 
  -5  23   2     5679.05     5325.49    468.00 o 
  -4  23   2     7792.98     7875.00    529.25 o 
  -3  23   2     4952.54     5037.23    410.00 o 
  -2  23   2    15383.78    15050.50    660.91 o 
  -1  23   2     1007.01     1435.26    187.38 o 
   0  23   2    15957.46    14884.79    684.84 o 
   1  23   2     8252.64     7880.58    569.80 o 
   2  23   2     2493.33     2607.77    248.21 o 
   3  23   2      794.00      709.62    118.43 o 
   4  23   2      156.44      200.88     61.44 o 
   5  23   2      579.34      567.44    130.02 o 
   6  23   2     3318.13     3417.94    359.76 o 
   7  23   2    12250.51    12135.58    687.38 o 
   8  23   2     2809.30     2482.57    404.74 o 
   9  23   2     7383.26     6261.44    874.80 o 
  10  23   2     5857.66     5908.49   1059.17 o 
  11  23   2    14523.92    15139.21    987.80 o 
  12  23   2     1424.94     1165.75    270.78 o 
  13  23   2    15512.95    18306.41   2110.94 o 
  14  23   2       37.39      368.50    328.66 o 
 -13  24   2     1229.29      862.76    291.21 o 
 -12  24   2     5634.33     6172.55   1208.91 o 
 -11  24   2     1844.22     2457.52    900.83 o 
 -10  24   2     4426.57     4312.16    815.36 o 
  -9  24   2      692.63      683.85    145.75 o 
  -8  24   2       93.35      138.15    109.79 o 
  -7  24   2      169.70      391.15    103.48 o 
  -6  24   2     1367.23     1422.67    200.03 o 
  -5  24   2     3911.37     3736.49    409.21 o 
  -4  24   2    10137.79    11318.82    716.15 o 
  -3  24   2     1426.99     1795.67    254.05 o 
  -2  24   2    15221.45    15052.16    610.02 o 
  -1  24   2    10809.79    10414.44    607.39 o 
   0  24   2    15958.68    17191.43    591.92 o 
   1  24   2    16194.32    16771.48    599.61 o 
   2  24   2    21632.62    21019.52    711.90 o 
   3  24   2    41053.13    41936.48    866.41 o 
   4  24   2     9576.41     9845.34    610.27 o 
   5  24   2    27650.29    27618.55    799.77 o 
   6  24   2    10411.29    11289.62    939.94 o 
   7  24   2    13602.70    12816.64    821.72 o 
   8  24   2     6263.89     6323.21    896.56 o 
   9  24   2     9430.44     9019.46   1209.04 o 
  10  24   2     2336.49     2501.21    659.85 o 
  11  24   2      640.98      883.10    174.59 o 
  12  24   2      330.06      635.85    165.29 o 
  13  24   2      476.76      407.75    157.99 o 
 -13  25   2      264.91      343.02    219.55 o 
 -12  25   2     5748.22     6117.47   1683.32 o 
 -11  25   2      179.41      421.50    202.90 o 
 -10  25   2     6450.17     6127.11    788.03 o 
  -9  25   2     1415.91     1004.72    206.45 o 
  -8  25   2    16161.84    16866.99    782.67 o 
  -7  25   2      185.44      527.29    129.79 o 
  -6  25   2    10797.74    11119.96    786.12 o 
  -5  25   2     1655.86     1056.10    322.53 o 
  -4  25   2    15401.85    15363.46    627.69 o 
  -3  25   2      215.53      207.92     84.27 o 
  -2  25   2     4447.19     4580.67    435.79 o 
  -1  25   2     2089.74     2290.91    241.44 o 
   0  25   2     4655.23     4162.84    417.56 o 
   1  25   2      234.13      316.92     93.16 o 
   2  25   2      139.44      197.14     56.01 o 
   3  25   2     1421.59     1627.63    179.40 o 
   4  25   2     2485.21     2687.72    326.09 o 
   5  25   2      294.55      346.20    103.37 o 
   6  25   2     3336.61     3122.21    415.53 o 
   7  25   2      185.01      362.15    122.72 o 
   8  25   2     2247.96     1833.11    324.32 o 
   9  25   2     1533.74     1044.45    227.23 o 
  10  25   2     2748.38     2503.42    404.00 o 
  11  25   2     5370.65     3950.67    783.53 o 
  12  25   2        8.48      426.87    297.46 o 
  13  25   2     7434.62     7058.37    408.89 o 
 -12  26   2      612.55      418.22    121.67 o 
 -11  26   2    11868.77    12760.61   1118.38 o 
 -10  26   2     1397.79     1827.93    294.45 o 
  -9  26   2     7669.87     9328.00   1392.44 o 
  -8  26   2      866.57      815.96    172.75 o 
  -7  26   2    19151.34    19790.29    819.24 o 
  -6  26   2       78.54      214.16     90.60 o 
  -5  26   2     9617.79    10302.35    865.21 o 
  -4  26   2     5563.07     5010.22    637.58 o 
  -3  26   2     4308.29     4149.61    481.17 o 
  -2  26   2      284.68      138.66     64.12 o 
  -1  26   2     5949.04     5410.63    690.77 o 
   0  26   2     3186.84     2980.17    330.68 o 
   1  26   2     1838.51     1698.70    233.39 o 
   2  26   2       59.65      139.15    103.19 o 
   3  26   2      378.20      231.97    153.82 o 
   4  26   2     1507.61     1365.02    235.80 o 
   5  26   2     1888.80     1940.96    256.30 o 
   6  26   2     4433.59     3476.63    515.37 o 
   7  26   2     1696.39     1725.53    331.50 o 
   8  26   2     8953.07     8362.07   1295.02 o 
   9  26   2     1695.40      735.67    475.33 o 
  10  26   2     4878.96     4243.57    443.66 o 
  11  26   2      134.47      420.85    132.26 o 
  12  26   2    16233.30    18093.78   1389.23 o 
 -12  27   2     1304.31     1652.36    591.83 o 
 -11  27   2     3367.57     3716.25    568.12 o 
 -10  27   2     1999.74     2081.28    312.27 o 
  -9  27   2     2813.67     2522.59    379.86 o 
  -8  27   2     2050.31     1661.54    573.95 o 
  -7  27   2      404.35      337.47    224.32 o 
  -6  27   2     5437.79     5587.82    773.28 o 
  -5  27   2     5573.68     5370.83    694.38 o 
  -4  27   2     4416.80     4412.48    450.07 o 
  -3  27   2    17392.83    18314.85    673.04 o 
  -2  27   2     8170.21     6953.82    712.33 o 
  -1  27   2    29032.40    30534.97    966.86 o 
   0  27   2     2562.28     2392.97    351.72 o 
   1  27   2    18436.15    19790.96    618.92 o 
   2  27   2    14979.52    13627.42   1101.39 o 
   3  27   2    22240.02    22000.25    691.14 o 
   4  27   2    11934.46    11531.96    984.73 o 
   5  27   2     6193.38     6345.78    699.63 o 
   6  27   2    10204.81     9448.18   1067.92 o 
   7  27   2     8591.05     8072.40   1511.14 o 
   8  27   2     6877.79     4590.38   1409.25 o 
   9  27   2     4042.25     4639.73    772.04 o 
  10  27   2     3767.38     2990.74    514.27 o 
  11  27   2     1088.49     1482.53    306.14 o 
  12  27   2       17.10      -48.50    145.38 o 
 -11  28   2     3649.46     3750.22   1310.17 o 
 -10  28   2      458.75      322.37    175.46 o 
  -9  28   2     5146.09     4980.72    626.25 o 
  -8  28   2       61.92      124.79    109.53 o 
  -7  28   2     7151.43     7364.77   1384.65 o 
  -6  28   2     1149.57      854.34    201.47 o 
  -5  28   2     7586.84     7461.98    824.86 o 
  -4  28   2     1807.17     1665.54    248.94 o 
  -3  28   2     5305.38     4884.64    586.64 o 
  -2  28   2     1321.42     1186.33    184.26 o 
  -1  28   2     6945.11     6699.75    716.79 o 
   0  28   2      566.88      421.75     90.38 o 
   1  28   2      949.24     1060.65    165.62 o 
   2  28   2      736.93      889.72    153.18 o 
   3  28   2       75.58      164.41     58.22 o 
   4  28   2     1290.77     1134.66    192.52 o 
   5  28   2     2173.85     1720.40    485.66 o 
   6  28   2     1801.63     1178.79    284.86 o 
   7  28   2     1617.70      835.25    427.05 o 
   8  28   2     1490.43     1483.16    270.19 o 
   9  28   2     1917.70     2212.91    303.46 o 
  10  28   2     5200.06     5261.60    473.85 o 
  11  28   2      492.25      784.72    203.86 o 
 -10  29   2     6964.21     6987.29    608.27 o 
  -9  29   2       40.73      220.61    127.49 o 
  -8  29   2    10139.41    11618.11    620.35 o 
  -7  29   2       88.74      379.95    187.02 o 
  -6  29   2    13453.26    13015.13   1105.61 o 
  -5  29   2      988.41     1032.56    226.76 o 
  -4  29   2     1990.65     1979.48    382.29 o 
  -3  29   2      310.84      351.22    102.03 o 
  -2  29   2     3458.84     3373.89    520.79 o 
  -1  29   2       85.28      129.30     61.32 o 
   0  29   2      857.58      414.39    219.78 o 
   1  29   2       23.95      131.43    114.86 o 
   2  29   2        9.52      153.57     69.82 o 
   3  29   2     2694.16     2341.19    321.76 o 
   4  29   2      502.56      463.37    125.45 o 
   5  29   2     2167.83     1918.04    351.76 o 
   6  29   2      292.24      377.46    189.17 o 
   7  29   2     5257.51     5157.68    578.51 o 
   8  29   2       37.35      278.23    254.19 o 
   9  29   2     2678.05     2301.27    300.40 o 
  10  29   2       63.25      221.64    163.29 o 
  -9  30   2     1242.70     1937.51    416.82 o 
  -8  30   2      420.39      385.44    137.91 o 
  -7  30   2     3813.11     4289.17    680.96 o 
  -6  30   2      330.23      345.68    144.57 o 
  -5  30   2     3345.18     3318.03    673.83 o 
  -4  30   2      693.38      572.93    292.89 o 
  -3  30   2     6671.49     6582.33   1232.91 o 
  -2  30   2     5375.43     4942.32    829.03 o 
  -1  30   2     6115.58     5795.61   1020.36 o 
   0  30   2     4450.39     3974.40    695.17 o 
   1  30   2     7794.53     7622.39   1431.10 o 
   2  30   2    10044.65     9987.43    944.93 o 
   3  30   2    10378.23    10856.81    925.79 o 
   4  30   2     5306.10     5324.18    954.40 o 
   5  30   2     7873.28     7903.20    285.60 o 
   6  30   2     5836.69     6890.07   1411.30 o 
   7  30   2     3791.97     3483.67    349.61 o 
   8  30   2     8192.24     8313.27    575.26 o 
   9  30   2     2076.47     1515.43    264.19 o 
  -9  31   2      451.84      745.00    234.36 o 
  -8  31   2     1886.91     2514.84    347.98 o 
  -7  31   2       58.95      265.47    192.44 o 
  -6  31   2     2296.96     1829.35    501.67 o 
  -5  31   2      172.48      261.22    198.03 o 
  -4  31   2     1519.65     1980.82    212.54 o 
  -3  31   2      252.06      277.85    140.02 o 
  -2  31   2     2599.91     1968.73    409.63 o 
  -1  31   2      176.52      129.29     84.28 o 
   0  31   2      314.06      425.09    124.50 o 
   1  31   2        8.30      224.84    116.00 o 
   2  31   2      711.47      564.74    166.99 o 
   3  31   2      519.50      499.99    158.78 o 
   4  31   2      199.14      525.47    362.85 o 
   5  31   2     1613.23      556.49    267.86 o 
   6  31   2       68.43      232.66    252.19 o 
   7  31   2     1741.01     1590.36    349.30 o 
   8  31   2      107.67      369.19    158.95 o 
  -8  32   2       69.05      420.13    240.99 o 
  -7  32   2     2163.38     1657.36    227.33 o 
  -6  32   2       28.64      207.71    186.31 o 
  -5  32   2     3075.78     3725.99    539.07 o 
  -4  32   2      197.49      592.88    221.95 o 
  -3  32   2      500.57      594.01    211.07 o 
  -2  32   2       27.70      256.25    218.58 o 
  -1  32   2     3599.78     2416.55    596.29 o 
   0  32   2       82.56      332.33    252.29 o 
   1  32   2     1263.08      959.18    256.48 o 
   2  32   2     1759.64      751.79    489.25 o 
   3  32   2     1136.27      777.33    240.67 o 
   4  32   2     1058.97      852.73    345.91 o 
   5  32   2     1583.47     1754.44    520.58 o 
   6  32   2     2947.37     2060.64    585.09 o 
   7  32   2      164.97       79.48    158.63 o 
  -6  33   2     6708.38     7756.96    920.60 o 
  -5  33   2      244.86      328.81    135.07 o 
  -4  33   2     4476.17     3145.64    665.21 o 
  -2  33   2     4418.91     2664.29    726.57 o 
  -1  33   2      393.06      233.32    269.42 o 
   0  33   2     2069.25     1483.77    450.07 o 
   1  33   2      797.86      190.19    212.54 o 
   2  33   2     1424.77     1073.93    311.24 o 
   3  33   2     3616.92     3228.11    917.86 o 
   4  33   2      619.32      205.75    164.17 o 
   5  33   2     1744.83     1279.90    461.39 o 
   6  33   2      170.40      479.88    215.55 o 
  -5  34   2      288.45      329.85    141.52 o 
  -4  34   2      751.49      589.71    219.32 o 
  -2  34   2     2180.27     1404.17    597.10 o 
  -1  34   2       50.50       23.99    126.09 o 
   0  34   2      968.78      819.95    336.76 o 
   1  34   2      813.46      696.93    188.01 o 
   2  34   2     1996.81     1421.81    643.56 o 
   3  34   2      361.21      435.65    142.69 o 
   4  34   2      590.66      305.48    155.77 o 
   5  34   2     1066.90      803.14    234.92 o 
  -2  35   2     1704.29      974.43    413.42 o 
  -1  35   2     5809.75     4087.51    757.45 o 
   0  35   2     4152.35     3049.65    514.03 o 
   1  35   2     4917.56     2695.06    869.60 o 
   2  35   2     2822.49     1733.11    479.13 o 
 -18   1   3      149.01      199.06    233.61 o 
 -17   1   3     2981.72     2378.99    537.53 o 
 -16   1   3      115.07      154.57    162.85 o 
 -15   1   3     3910.48     4017.41    940.38 o 
 -14   1   3      678.45      976.37    732.31 o 
 -13   1   3     7332.38     7911.07   1105.99 o 
 -12   1   3     2016.39     2501.72    322.99 o 
 -11   1   3    13411.87    12951.61    860.21 o 
 -10   1   3     7733.76     7971.93    537.13 o 
  -9   1   3     4745.74     5468.34    443.12 o 
  -8   1   3    50848.68    45776.50    674.54 o 
  -7   1   3     5813.35     5556.66    454.87 o 
  -6   1   3    33120.68    30922.85    709.02 o 
  -5   1   3      532.97      476.58     99.09 o 
  -4   1   3    24787.99    22793.07    365.90 o 
  -3   1   3     4951.62     4349.32    304.07 o 
  -2   1   3    12340.18    12734.88    349.00 o 
  -1   1   3    16009.64    14505.96    245.54 o 
   0   1   3    63931.81    61190.39    537.93 o 
   1   1   3     2417.31     2845.26    163.06 o 
   2   1   3     8347.69     7610.40    240.73 o 
   3   1   3     1783.25     2222.29    135.99 o 
   4   1   3    31138.59    31026.67    535.04 o 
   5   1   3    10745.55    10867.01    308.14 o 
   6   1   3    24821.65    25500.60    538.17 o 
   7   1   3     3995.47     4223.49    325.07 o 
   8   1   3    17610.44    16860.41    438.06 o 
   9   1   3     9479.70    10102.64    382.97 o 
  10   1   3    10112.57    12477.20    607.70 o 
  11   1   3     5568.29     5640.80    560.62 o 
  12   1   3     3858.37     4954.93    767.26 o 
  13   1   3     6142.09     6515.25    845.09 o 
  14   1   3     1457.68     2184.72    428.31 o 
  15   1   3     9742.80     9550.51   1152.71 o 
  16   1   3      106.54      539.21    176.89 o 
  17   1   3     4395.86     3638.97    724.75 o 
  18   1   3      144.16      -97.46    220.36 o 
 -18   2   3     3003.44     2527.36    521.02 o 
 -17   2   3     2833.03     3162.47    731.41 o 
 -16   2   3     4199.32     4136.57    847.96 o 
 -15   2   3     2093.53     3178.65    748.64 o 
 -14   2   3     6548.71     4925.24    881.99 o 
 -13   2   3    20408.17    22661.49    632.18 o 
 -12   2   3     4592.34     5072.80    743.42 o 
 -11   2   3     1435.40     2377.97    344.58 o 
 -10   2   3    20115.64    19579.85    534.31 o 
  -9   2   3     2157.92     2181.70    213.00 o 
  -8   2   3      886.69     1092.05    102.39 o 
  -7   2   3    11642.61    11448.66    393.31 o 
  -6   2   3    34714.78    31717.84    741.12 o 
  -5   2   3     6326.08     6107.28    220.48 o 
  -4   2   3      789.59     1421.87    126.65 o 
  -3   2   3     2865.13     2578.00    176.43 o 
  -2   2   3     3493.77     3515.64    120.67 o 
  -1   2   3       94.23      432.50     78.68 o 
   0   2   3      697.71      278.14    124.29 o 
   1   2   3    73570.44    72454.95    519.89 o 
   2   2   3     9130.51     8321.16    249.80 o 
   3   2   3     1252.15     1387.68    137.30 o 
   4   2   3      514.25      739.87    132.76 o 
   5   2   3    10775.07    10152.01    322.96 o 
   6   2   3    27416.71    25433.41    439.10 o 
   7   2   3    32917.24    32623.59    548.38 o 
   8   2   3     4278.69     6247.62    280.76 o 
   9   2   3    13114.70    11427.30    511.27 o 
  10   2   3    17805.16    18819.43    606.66 o 
  11   2   3     5169.99     5147.41    449.49 o 
  12   2   3     1484.61     1016.76    614.25 o 
  13   2   3     4587.06     4537.60    858.25 o 
  14   2   3    12242.02    12318.73   1072.28 o 
  15   2   3     1674.16     2301.99    455.71 o 
  16   2   3     3453.60     3032.46    734.64 o 
  17   2   3      518.07      710.90    410.25 o 
  18   2   3     2480.06     2394.43    633.71 o 
 -18   3   3       37.79      371.47    223.87 o 
 -17   3   3      537.06      894.58    261.25 o 
 -16   3   3      233.44      487.46    201.73 o 
 -15   3   3       35.20      -67.38    588.78 o 
 -14   3   3     1353.93     1209.95    291.21 o 
 -13   3   3      550.80     1380.96    285.84 o 
 -12   3   3      687.24      771.92    255.45 o 
 -11   3   3     1218.70     1341.33    322.72 o 
 -10   3   3     4206.06     3686.73    355.89 o 
  -9   3   3      424.17      382.01    118.34 o 
  -8   3   3     1016.28     1173.82    125.33 o 
  -7   3   3     1518.17     1533.78    122.71 o 
  -6   3   3    22085.71    21637.48    632.69 o 
  -5   3   3     1889.88     2000.06    158.69 o 
  -4   3   3     2384.94     3063.55    228.08 o 
  -3   3   3        9.79      165.14     53.40 o 
  -2   3   3     4657.60     4484.50    154.45 o 
  -1   3   3    12686.89    13211.95    229.92 o 
   0   3   3     3419.54     3666.87    166.02 o 
   1   3   3     4259.02     3586.44    220.79 o 
   2   3   3    34670.90    32226.44    325.59 o 
   3   3   3      105.46      185.54     57.80 o 
   4   3   3    10427.44    10030.13    288.74 o 
   5   3   3     5189.44     5271.52    211.11 o 
   6   3   3     9731.90    10457.22    352.81 o 
   7   3   3     2874.22     3086.11    251.92 o 
   8   3   3       75.92      234.53     74.97 o 
   9   3   3      884.37     1061.49    200.06 o 
  10   3   3      470.28      330.07    120.83 o 
  11   3   3     1117.62     1232.52    182.13 o 
  12   3   3     4750.79     4580.30    712.57 o 
  13   3   3     1203.61     1684.39    294.58 o 
  14   3   3     2067.83     2608.81    515.70 o 
  15   3   3      385.82      523.59    192.67 o 
  16   3   3      830.02      743.22    273.46 o 
  17   3   3      187.41      559.43    262.30 o 
  18   3   3       17.13      596.38    174.22 o 
 -18   4   3     2084.18     2182.69    445.48 o 
 -17   4   3       15.74      533.06    200.68 o 
 -16   4   3     3087.41     3644.54    855.58 o 
 -15   4   3       13.41      642.95    227.73 o 
 -14   4   3     2216.45     2731.35    516.95 o 
 -13   4   3     1336.85     1409.70    717.77 o 
 -12   4   3     1285.97     1375.22    239.29 o 
 -11   4   3     2508.60     3102.35    324.80 o 
 -10   4   3      210.55      338.14    156.27 o 
  -9   4   3    18051.79    18208.67    517.51 o 
  -8   4   3      848.80      904.17    167.93 o 
  -7   4   3    54185.12    57975.08    882.20 o 
  -6   4   3      543.04      850.96    112.97 o 
  -5   4   3    33464.49    32857.31    522.90 o 
  -4   4   3     4117.17     4508.79    209.04 o 
  -3   4   3    69185.01    61409.43    458.11 o 
  -2   4   3        8.68      109.08     59.56 o 
  -1   4   3    13639.24    12579.32    270.47 o 
   0   4   3     6051.23     6102.67    210.47 o 
   1   4   3    32637.90    27362.62    475.89 o 
   2   4   3     1263.12     2692.14    208.71 o 
   3   4   3    30964.05    32322.96    336.36 o 
   4   4   3      627.83      756.83    119.72 o 
   5   4   3    13067.49    12653.95    360.99 o 
   6   4   3      548.23      199.93    194.91 o 
   7   4   3    14693.78    14052.06    475.66 o 
   8   4   3     7582.87     8046.35    370.53 o 
   9   4   3      612.30      635.88    156.51 o 
  10   4   3     9952.91     8519.26    471.64 o 
  11   4   3     1185.19     1006.61    135.79 o 
  12   4   3       78.61      163.25    120.69 o 
  13   4   3     1805.74     2332.00    573.34 o 
  14   4   3     3706.67     5274.20   1040.19 o 
  15   4   3      171.16      204.95    213.38 o 
  16   4   3     7264.55     6136.77   2061.65 o 
  17   4   3      675.13      484.17    293.55 o 
  18   4   3     5767.08     5183.88   1149.57 o 
 -18   5   3     4592.20     3305.62    777.54 o 
 -17   5   3     6366.85     5806.47    385.74 o 
 -16   5   3     5652.69     4710.11    955.21 o 
 -15   5   3     6535.68     6724.68   1008.88 o 
 -14   5   3    22027.06    22129.47   1289.05 o 
 -13   5   3    10028.70    10856.29    888.43 o 
 -12   5   3    13097.69    13305.19    758.22 o 
 -11   5   3    19658.34    19725.71    621.29 o 
 -10   5   3     3775.90     3793.68    407.41 o 
  -9   5   3    14631.38    15215.44    489.70 o 
  -8   5   3     5726.86     5703.03    263.02 o 
  -7   5   3    25340.10    27112.62    508.29 o 
  -6   5   3     2661.08     2629.03    208.05 o 
  -5   5   3    46100.01    45540.31    708.51 o 
  -4   5   3      177.94      234.82     75.99 o 
  -3   5   3    52921.39    50255.65    817.77 o 
  -2   5   3       21.07      233.76     48.79 o 
  -1   5   3     8027.02     7585.11    214.88 o 
   1   5   3    15414.30    15459.24    250.04 o 
   2   5   3     6518.07     6359.29    201.99 o 
   3   5   3     1666.46     2330.31    166.67 o 
   4   5   3      402.75      238.56     74.87 o 
   5   5   3    49113.41    44822.94    815.23 o 
   6   5   3    13085.52    12820.83    385.69 o 
   7   5   3    16542.76    15652.93    448.05 o 
   8   5   3    20830.59    22645.37    623.54 o 
   9   5   3    12339.36    13591.08    594.41 o 
  10   5   3    18746.28    18690.48   1018.18 o 
  11   5   3    17485.23    16736.35   1177.73 o 
  12   5   3    13126.17    15120.79   1203.60 o 
  13   5   3    13851.22    14613.69   1161.82 o 
  14   5   3     9718.85    10427.06   1324.10 o 
  15   5   3     6920.85     7302.49   1292.82 o 
  16   5   3     3179.89     2916.19    695.81 o 
  17   5   3      191.07      291.19    179.64 o 
  18   5   3       46.92      698.21    207.48 o 
 -18   6   3       64.35      382.22    229.14 o 
 -17   6   3     1802.54     1893.04    325.86 o 
 -16   6   3       49.95      557.86    260.92 o 
 -15   6   3     7579.38     7623.26   1277.96 o 
 -14   6   3      143.96      688.01    287.29 o 
 -13   6   3     4915.08     4815.00    733.02 o 
 -12   6   3     3509.03     3510.82    568.34 o 
 -11   6   3     7026.30     7051.56    779.32 o 
 -10   6   3     1958.61     1677.03    225.15 o 
  -9   6   3      864.64      578.53    168.54 o 
  -8   6   3     5538.49     6324.25    669.83 o 
  -7   6   3       70.91      334.46     88.28 o 
  -6   6   3    25897.54    27944.10    756.09 o 
  -5   6   3      397.58      968.88     93.01 o 
  -4   6   3    20929.89    23055.04    526.48 o 
  -3   6   3     9719.41    10578.20    305.40 o 
  -2   6   3      459.18      477.51    115.83 o 
  -1   6   3     4843.53     5074.15    214.06 o 
   0   6   3      836.77      227.49    110.18 o 
   1   6   3    11605.25    11466.49    306.88 o 
   2   6   3    17187.61    17161.04    318.72 o 
   3   6   3    18006.61    16129.32    273.80 o 
   4   6   3    29350.18    27869.02    449.07 o 
   5   6   3    14774.29    15441.12    501.15 o 
   6   6   3    35771.90    34612.40    648.55 o 
   7   6   3      253.24      402.42     82.67 o 
   8   6   3    12651.50    12335.33    413.47 o 
   9   6   3     3099.40     3642.00    296.95 o 
  10   6   3     2918.38     2661.93    297.45 o 
  11   6   3     7696.18     6777.14    922.07 o 
  12   6   3     5238.40     4766.54    654.00 o 
  13   6   3     3386.27     3046.03    540.53 o 
  14   6   3     2184.09     1935.22    873.84 o 
  15   6   3     7125.88     6879.62   1175.81 o 
  16   6   3     1780.67     1882.36    652.97 o 
  17   6   3      179.19      811.77    301.41 o 
  18   6   3     4109.82     3564.71    592.40 o 
 -18   7   3     1613.65     1439.19    415.26 o 
 -17   7   3     5452.39     5860.42    502.73 o 
 -16   7   3      625.22      934.77    214.58 o 
 -15   7   3      879.12      971.00    637.81 o 
 -14   7   3     3608.96     3520.54    801.75 o 
 -13   7   3     2289.06     3582.85    691.14 o 
 -12   7   3      999.71     1311.82    391.25 o 
 -11   7   3     3356.15     3353.45    362.34 o 
 -10   7   3     6120.10     5721.87    639.02 o 
  -9   7   3     3880.32     4397.46    385.23 o 
  -8   7   3    30176.19    29893.56    798.18 o 
  -7   7   3     4955.49     6542.04    368.20 o 
  -6   7   3    65210.99    61851.64    847.25 o 
  -5   7   3    15924.07    14391.48    396.10 o 
  -4   7   3    84510.80    81483.09    688.53 o 
  -3   7   3     1525.71     1677.52    163.20 o 
  -2   7   3   178558.58   165218.34   1099.54 o 
  -1   7   3     1360.10     1495.01     83.45 o 
   0   7   3    81709.74    78773.08    725.68 o 
   1   7   3    31203.64    33204.46    354.61 o 
   2   7   3   156523.95   157089.63   1056.65 o 
   3   7   3     7575.66     8284.43    257.49 o 
   4   7   3   122052.34   119286.85   1013.30 o 
   5   7   3    18373.83    20135.01    532.16 o 
   6   7   3    42776.16    44416.84    868.58 o 
   7   7   3      776.04      935.20    180.82 o 
   8   7   3     1586.86     2096.33    177.49 o 
   9   7   3     1881.36     1937.64    311.07 o 
  10   7   3      117.34      274.59    119.40 o 
  11   7   3     1546.71     1357.33    216.50 o 
  12   7   3     1016.90     1224.07    341.79 o 
  13   7   3     1722.09     1946.50    396.63 o 
  14   7   3     6107.68     5150.73    982.21 o 
  15   7   3     9625.05    10433.71   1267.37 o 
  16   7   3       75.77      239.84    225.07 o 
  17   7   3    13367.95    11674.20    762.50 o 
  18   7   3      169.96     1121.80    632.23 o 
 -18   8   3     1116.93     1082.82    233.84 o 
 -17   8   3     6450.10     5203.28    923.21 o 
 -16   8   3    10918.48    10415.63    917.41 o 
 -15   8   3    14252.16    14077.69   1248.57 o 
 -14   8   3     7973.74     8278.20   1339.25 o 
 -13   8   3    39011.05    37919.02   1532.06 o 
 -12   8   3    36232.48    37498.53   1579.49 o 
 -11   8   3    19314.37    18682.61    877.39 o 
 -10   8   3    33353.98    33799.55    633.80 o 
  -9   8   3     9446.76     9983.65    538.76 o 
  -8   8   3    45691.76    45710.15    654.89 o 
  -7   8   3     8501.94     8659.96    279.67 o 
  -6   8   3    66073.05    61191.93   1024.60 o 
  -5   8   3     1708.00     1354.20    144.75 o 
  -4   8   3    60965.44    60084.18    813.74 o 
  -3   8   3      171.22      502.54     96.97 o 
  -2   8   3    23919.77    20857.32    533.33 o 
  -1   8   3     7475.02     8126.12    409.32 o 
   0   8   3    13732.83    11477.33    453.81 o 
   1   8   3      118.07      181.69     56.56 o 
   2   8   3     9418.88     9160.16    289.85 o 
   3   8   3     3574.79     4246.95    281.19 o 
   4   8   3    37012.80    34786.25    550.31 o 
   5   8   3     1807.51     2216.01    224.49 o 
   6   8   3    54616.66    56749.52    957.78 o 
   7   8   3    39252.37    40972.98    612.21 o 
   8   8   3    36631.84    37869.43    571.60 o 
   9   8   3    31255.02    30581.47    720.85 o 
  10   8   3    32371.26    32746.04    600.37 o 
  11   8   3    50390.17    51053.03   1348.28 o 
  12   8   3    14388.96    16455.33   1197.25 o 
  13   8   3    33800.14    35184.05   1393.23 o 
  14   8   3    13752.34    15625.79   1743.91 o 
  15   8   3    12821.39    12698.75   1599.21 o 
  16   8   3     1418.33     1748.54    456.65 o 
  17   8   3     1961.29     2150.38    297.56 o 
 -17   9   3       29.73      254.78    332.70 o 
 -16   9   3     8950.32     8701.22   1059.33 o 
 -15   9   3      321.25      176.20    384.87 o 
 -14   9   3    11217.22    11586.74   1213.46 o 
 -13   9   3     4662.06     4319.71    780.85 o 
 -12   9   3     9896.45    10289.16    755.39 o 
 -11   9   3    14987.99    15285.19    817.27 o 
 -10   9   3      264.56      391.99    128.66 o 
  -9   9   3    28596.05    28323.09    660.39 o 
  -8   9   3     4801.70     4883.00    372.99 o 
  -7   9   3    23946.21    24520.28    705.12 o 
  -6   9   3     8719.05     9368.93    399.28 o 
  -5   9   3    57290.55    53576.88   1170.53 o 
  -4   9   3    47400.34    49154.73   1183.19 o 
  -3   9   3     8336.90     8218.16    247.17 o 
  -2   9   3    42716.66    41645.47    632.04 o 
  -1   9   3    23818.32    22050.74    820.34 o 
   0   9   3    66296.73    66828.50    906.37 o 
   1   9   3     1741.82     1755.61    250.16 o 
   2   9   3    36495.98    33394.88    513.19 o 
   3   9   3    40017.83    40987.29    640.13 o 
   4   9   3     6754.22     7177.17    312.44 o 
   5   9   3    32122.96    32131.49    526.20 o 
   6   9   3       26.44      222.39     57.31 o 
   7   9   3    54353.68    56355.29    765.46 o 
   8   9   3    11065.71    11465.82    596.89 o 
   9   9   3    10569.51    11434.72    573.68 o 
  10   9   3    17105.23    15881.84    900.58 o 
  11   9   3     8152.77     8450.60    732.09 o 
  12   9   3    14784.29    14100.71   1516.84 o 
  13   9   3     1922.70     1796.72    493.92 o 
  14   9   3    17118.70    18126.61   1274.94 o 
  15   9   3     2289.77     2152.11    466.49 o 
  16   9   3     2046.57     2182.89    442.25 o 
  17   9   3     2607.95     1731.85    666.64 o 
 -17  10   3     4400.64     4079.15    857.96 o 
 -16  10   3     5551.21     5737.79    888.89 o 
 -15  10   3     4927.87     5243.15   1001.04 o 
 -14  10   3      511.21     1124.50    303.60 o 
 -13  10   3     7791.52     9447.81   1252.01 o 
 -12  10   3      178.57      335.02    126.64 o 
 -11  10   3       89.60      580.03    281.19 o 
 -10  10   3    10178.82    10153.91    544.65 o 
  -9  10   3     3532.95     3622.03    430.11 o 
  -8  10   3    22874.65    22312.09    563.48 o 
  -7  10   3    37900.00    38747.42    582.19 o 
  -6  10   3    41054.93    40094.30    867.64 o 
  -5  10   3    66685.11    66713.23    760.89 o 
  -4  10   3    48392.87    47121.28    761.11 o 
  -3  10   3   192340.84   196455.30   1550.79 o 
  -2  10   3    12129.45     9881.96    268.95 o 
  -1  10   3   192227.14   189164.11   2150.86 o 
   0  10   3      884.18     1281.18    187.85 o 
   1  10   3   193458.92   192411.66   2288.88 o 
   2  10   3    17868.67    17346.57    494.80 o 
   3  10   3   175062.34   176916.91   1429.58 o 
   4  10   3    48655.19    52608.77   1134.14 o 
   5  10   3    60791.75    60724.11    712.38 o 
   6  10   3    38105.54    39763.86   1102.67 o 
   7  10   3     9393.43    10482.97    408.11 o 
   8  10   3     7047.95     8875.50    464.32 o 
   9  10   3      360.22      437.60    194.74 o 
  10  10   3     1981.16     1571.47    242.76 o 
  11  10   3      429.91      640.49    175.55 o 
  12  10   3     2541.69     2775.93    542.85 o 
  13  10   3    16361.54    17079.63   1608.91 o 
  14  10   3     7656.17    10346.04   1990.11 o 
  15  10   3     4710.78     4407.11   1145.19 o 
  16  10   3    26574.80    29330.42   1437.49 o 
  17  10   3     1627.85     1396.53    342.11 o 
 -17  11   3     4334.45     3606.32    925.02 o 
 -16  11   3    17919.06    18524.10    807.73 o 
 -15  11   3     5073.61     5999.90   1462.03 o 
 -14  11   3    27945.43    30768.02   1573.88 o 
 -13  11   3    19612.60    20240.10   1003.91 o 
 -12  11   3    41556.61    38775.71    718.26 o 
 -11  11   3    33392.77    32642.63    798.18 o 
 -10  11   3    14827.97    14708.86    740.10 o 
  -9  11   3    46005.43    47273.61    709.48 o 
  -8  11   3    10065.80    10742.96    453.05 o 
  -7  11   3    95820.16    94509.08   1239.03 o 
  -6  11   3     1966.55     1897.50    161.73 o 
  -5  11   3    56489.11    60717.51    703.26 o 
  -4  11   3     2463.98     3410.99    197.72 o 
  -3  11   3    64157.41    62946.20    706.67 o 
  -2  11   3     2890.47     3419.06    274.55 o 
  -1  11   3      383.60      650.55    164.24 o 
   0  11   3     6307.84     6310.81    378.56 o 
   1  11   3    15963.12    16228.50    598.97 o 
   2  11   3      352.24      460.60    107.75 o 
   3  11   3    88024.34    86433.59    967.51 o 
   4  11   3     8046.13     8448.88    306.87 o 
   5  11   3   108039.39   103914.04   1135.35 o 
   6  11   3     5459.44     5029.83    357.77 o 
   7  11   3   110536.91   109452.69   1420.74 o 
   8  11   3    19494.26    19859.88    538.10 o 
   9  11   3    54366.98    55322.80    984.38 o 
  10  11   3    40319.18    42573.66    824.49 o 
  11  11   3    35353.63    36793.64   1067.61 o 
  12  11   3    38839.25    38816.21   2608.53 o 
  13  11   3     8897.36    10800.27   1201.88 o 
  14  11   3    20815.24    22124.74   1174.32 o 
  15  11   3     1580.90     1599.47    415.65 o 
  16  11   3    13207.44    14183.00    812.39 o 
  17  11   3      129.17      786.99    218.25 o 
 -17  12   3     7222.16     8493.69    631.59 o 
 -16  12   3       95.18      413.84    175.68 o 
 -15  12   3    13201.61    12615.65   1348.78 o 
 -14  12   3     4794.76     3263.63    868.78 o 
 -13  12   3    14353.82    17809.43   1792.02 o 
 -12  12   3    16789.70    16189.91   1314.10 o 
 -11  12   3    12475.37    14498.68    684.21 o 
 -10  12   3    50710.33    51301.20   1157.47 o 
  -9  12   3     1444.34     1437.05    188.22 o 
  -8  12   3    42996.28    43204.07    691.16 o 
  -7  12   3     4323.06     4691.08    404.10 o 
  -6  12   3    71380.42    73162.59    966.03 o 
  -5  12   3    16627.75    16892.60    406.50 o 
  -4  12   3    38608.80    38756.32    610.76 o 
  -3  12   3    79044.14    78483.62    865.35 o 
  -2  12   3     5128.64     4381.73    318.86 o 
  -1  12   3    71952.38    72403.40   2106.52 o 
   0  12   3     5431.99     5799.24    608.89 o 
   1  12   3    63514.38    61791.59   1204.83 o 
   2  12   3    13503.94    14536.54    416.91 o 
   3  12   3    33923.09    35819.48    587.50 o 
   4  12   3    56495.42    58588.63   1407.54 o 
   5  12   3     5021.44     5062.24    218.79 o 
   6  12   3    52435.61    52418.17    728.35 o 
   7  12   3      480.61      661.23    121.13 o 
   8  12   3    26888.72    26763.48    773.12 o 
   9  12   3    28047.78    29233.09    848.56 o 
  10  12   3     9182.69     8467.04    610.04 o 
  11  12   3    13542.01    13729.40    941.61 o 
  12  12   3     7161.89     7883.09   1049.73 o 
  13  12   3    18602.25    20128.71    976.07 o 
  14  12   3       16.97      330.53    182.47 o 
  15  12   3     6122.57     5352.23    785.59 o 
  16  12   3     2215.70     1708.28    489.63 o 
  17  12   3     2869.09     2401.35    468.29 o 
 -17  13   3     5153.28     3226.58   1356.37 o 
 -16  13   3     2817.62     1790.14    765.87 o 
 -15  13   3     3264.69     3478.65    861.13 o 
 -14  13   3     2589.51     1923.25    390.81 o 
 -13  13   3       24.54      208.77    117.55 o 
 -12  13   3     3616.41     3544.76    541.61 o 
 -11  13   3     6693.06     6047.42    695.49 o 
 -10  13   3       51.65      153.05    103.94 o 
  -9  13   3    23719.73    25175.19    737.16 o 
  -8  13   3     2643.70     2669.40    300.36 o 
  -7  13   3    24568.82    25271.25    585.37 o 
  -6  13   3    50138.48    50183.38    684.22 o 
  -5  13   3    27188.89    27890.14    699.30 o 
  -4  13   3   117745.04   116303.40   1252.22 o 
  -3  13   3    21610.14    22423.51    702.43 o 
  -2  13   3   212432.31   212854.39   3248.23 o 
  -1  13   3    17098.00    17380.53    897.43 o 
   0  13   3   268495.06   268730.91   5726.45 o 
   1  13   3      129.71      287.90     57.61 o 
   2  13   3   232083.22   241546.06   3211.93 o 
   3  13   3     4589.29     4803.50    263.66 o 
   4  13   3   113994.97   115638.51   1251.32 o 
   5  13   3    17331.43    17467.64    462.58 o 
   6  13   3    23089.38    23142.50    618.27 o 
   7  13   3    14569.60    14974.49    534.29 o 
   8  13   3     1131.85     1216.51    167.18 o 
   9  13   3    10084.85    10792.96    866.80 o 
  10  13   3     2677.11     1956.04    255.63 o 
  11  13   3      806.49      751.66    153.69 o 
  12  13   3    15613.56    16570.54   1148.29 o 
  13  13   3     2455.26     2706.12    582.05 o 
  14  13   3     7443.47     6529.77   1538.16 o 
  15  13   3    10184.79    10256.32   1052.11 o 
  16  13   3     4827.01     2768.26    811.55 o 
  17  13   3    14278.18    13868.90    866.20 o 
 -17  14   3     9052.66     7199.99   1098.07 o 
 -16  14   3     2333.07     1358.09    668.16 o 
 -15  14   3    17166.48    17456.74    775.68 o 
 -14  14   3     5082.48     4762.18   1072.79 o 
 -13  14   3    23739.23    24860.79   1169.77 o 
 -12  14   3    20870.94    20127.28   1041.32 o 
 -11  14   3    30548.09    30344.13    914.06 o 
 -10  14   3    31761.42    31881.27    861.59 o 
  -9  14   3    14428.59    13064.96    685.60 o 
  -8  14   3    55874.10    55725.98   1330.85 o 
  -7  14   3    11892.50    11426.07    457.53 o 
  -6  14   3    49192.09    49233.29    766.06 o 
  -5  14   3     2134.98     1842.95    216.50 o 
  -4  14   3    48183.59    47821.94    632.51 o 
  -3  14   3     1992.52     2401.98    194.86 o 
  -2  14   3    11644.06    11280.39    455.91 o 
  -1  14   3    31977.08    33419.83    934.74 o 
   0  14   3     4685.19     4590.48    640.60 o 
   1  14   3    21855.15    20323.66    612.10 o 
   2  14   3    26394.56    27907.07    757.68 o 
   3  14   3     4561.25     4576.97    570.99 o 
   4  14   3    67920.47    70056.14    789.53 o 
   5  14   3      714.86      309.14    250.58 o 
   6  14   3    81269.66    83896.25   1257.73 o 
   7  14   3    13668.65    13135.93    665.16 o 
   8  14   3    83293.71    83422.73   1305.02 o 
   9  14   3    11850.87    11077.74    796.41 o 
  10  14   3    32886.05    32843.84    947.70 o 
  11  14   3    45083.84    44461.61   1378.60 o 
  12  14   3    11715.35    13321.95   1389.07 o 
  13  14   3    17108.65    18425.01    834.50 o 
  14  14   3     1662.72     1380.69    520.86 o 
  15  14   3    15090.24    16586.06    769.09 o 
  16  14   3      303.00      176.91    243.20 o 
 -16  15   3     9209.26     9340.61   1164.15 o 
 -15  15   3      534.49      642.84    208.31 o 
 -14  15   3    11714.05    12647.52   1129.55 o 
 -13  15   3     5088.40     5460.03    967.35 o 
 -12  15   3     9367.99     9493.52   1229.77 o 
 -11  15   3     8410.61     8489.36    697.43 o 
 -10  15   3    10438.30     9675.54    772.00 o 
  -9  15   3    37623.36    37809.91    841.35 o 
  -8  15   3      326.29      443.67     77.71 o 
  -7  15   3    26165.76    24524.40    715.28 o 
  -6  15   3     3141.54     3183.76    278.77 o 
  -5  15   3    60208.93    60090.92    970.20 o 
  -4  15   3    18336.35    18746.88    509.74 o 
  -3  15   3     7293.80     7108.91    229.14 o 
  -2  15   3    35073.23    37133.49   1126.90 o 
  -1  15   3     3607.10     3254.69    369.40 o 
   0  15   3    34471.90    34663.71   1084.46 o 
   1  15   3     7920.56     7853.53    203.58 o 
   2  15   3    27346.67    27381.31    608.06 o 
   3  15   3    31762.59    29882.16    831.83 o 
   4  15   3     3529.63     4647.21    337.92 o 
   5  15   3    52294.20    53744.13    757.92 o 
   6  15   3    10745.64    12113.29    554.75 o 
   7  15   3    38535.64    40364.18    628.28 o 
   8  15   3     3083.20     3646.84    355.24 o 
   9  15   3    31929.32    33034.32    798.54 o 
  10  15   3     1191.19     1527.94    256.27 o 
  11  15   3     5914.48     4710.68    657.55 o 
  12  15   3     8361.22    10023.29   1360.80 o 
  13  15   3      757.62      522.97    497.53 o 
  14  15   3     8927.33     9048.14   1513.52 o 
  15  15   3     1168.41     1239.94    320.75 o 
  16  15   3     3000.35     2492.77    337.70 o 
 -16  16   3     3833.62     4277.71    381.42 o 
 -15  16   3     1116.85      721.39    204.19 o 
 -14  16   3     3043.65     2476.97    587.30 o 
 -13  16   3      496.69      928.20    320.50 o 
 -12  16   3       78.54      311.15    120.91 o 
 -11  16   3      439.04      530.13    250.09 o 
 -10  16   3      448.95      380.61    262.96 o 
  -9  16   3      566.57      311.16    128.05 o 
  -8  16   3    27484.63    26960.30    524.04 o 
  -7  16   3     5019.80     5101.92    399.53 o 
  -6  16   3     8856.64    10310.90    426.68 o 
  -5  16   3    38966.68    41738.69    643.00 o 
  -4  16   3    19520.87    18271.13    501.55 o 
  -3  16   3    65342.32    64048.80    845.07 o 
  -2  16   3    19409.87    19930.83    637.11 o 
  -1  16   3   119162.39   122817.01   1886.71 o 
   0  16   3    19026.26    20586.16   1371.97 o 
   1  16   3   145760.34   143894.70   1520.50 o 
   2  16   3       94.50      167.12     40.85 o 
   3  16   3    81144.24    78694.84   1020.84 o 
   4  16   3     8423.69     9108.40    514.17 o 
   5  16   3    27217.66    26434.68    618.14 o 
   6  16   3     3980.59     4362.69    419.94 o 
   7  16   3     5809.96     5280.41    439.33 o 
   8  16   3    18746.75    18891.64    792.23 o 
   9  16   3     4596.79     4790.57    550.74 o 
  10  16   3     4914.13     4976.11    750.42 o 
  11  16   3     1875.82     1828.41    354.37 o 
  12  16   3      150.94       13.69    220.85 o 
  13  16   3     1889.20     1856.17    394.97 o 
  14  16   3     6253.54     5400.90    893.37 o 
  15  16   3     3812.15     2581.65    569.28 o 
  16  16   3     6520.38     4068.20   1009.13 o 
 -16  17   3     4771.89     4049.80    667.52 o 
 -15  17   3     4073.93     4249.63    958.37 o 
 -14  17   3     8469.52     8229.63    436.61 o 
 -13  17   3     9635.92     9172.52   1355.40 o 
 -12  17   3    13148.39    13344.51   1092.15 o 
 -11  17   3    25172.55    25108.95    912.21 o 
 -10  17   3    22322.66    22169.66    445.16 o 
  -9  17   3    24139.44    25633.70    752.69 o 
  -8  17   3    20310.36    20361.81    591.43 o 
  -7  17   3    43502.57    41643.29    852.88 o 
  -6  17   3     5155.80     4189.00    373.84 o 
  -5  17   3    11160.35    10253.05    398.32 o 
  -4  17   3     1328.93      940.07    151.40 o 
  -3  17   3     4811.56     4459.52    235.59 o 
  -2  17   3     7486.33     8068.09    527.86 o 
  -1  17   3      869.88      928.04    165.76 o 
   0  17   3    15427.65    16336.81    554.26 o 
   1  17   3     1140.17     1014.98    165.07 o 
   2  17   3     2707.57     3121.07    288.13 o 
   3  17   3     4394.51     4413.71    259.89 o 
   4  17   3      419.02      410.39     93.09 o 
   5  17   3    26684.23    27844.39    654.11 o 
   6  17   3     5193.22     5344.84    444.66 o 
   7  17   3    23004.22    21219.92   1208.09 o 
   8  17   3     6456.71     6566.67    608.97 o 
   9  17   3    30515.49    28211.01    803.37 o 
  10  17   3    18163.36    18368.89    863.37 o 
  11  17   3    13437.15    13153.57   1008.23 o 
  12  17   3    10942.08    10804.35   1211.23 o 
  13  17   3     3886.61     3540.67    732.39 o 
  14  17   3     6949.81     6033.31    564.67 o 
  15  17   3     2255.56     2077.46    713.92 o 
  16  17   3     5491.35     4114.58    994.72 o 
 -15  18   3     2938.72     1730.54    516.39 o 
 -14  18   3     1553.79     1838.48    360.70 o 
 -13  18   3     2721.09     2375.81    500.44 o 
 -12  18   3     1330.79     1024.49    357.87 o 
 -11  18   3     7870.92     7364.02    958.93 o 
 -10  18   3    13585.51    13095.62   1242.95 o 
  -9  18   3    14837.73    13383.18    908.48 o 
  -8  18   3    12549.95    13188.82   1220.33 o 
  -7  18   3     2277.70     2315.82    279.24 o 
  -6  18   3    18147.47    17767.26    554.39 o 
  -5  18   3      118.87      353.01    103.29 o 
  -4  18   3    23764.42    24204.00    689.19 o 
  -3  18   3     4250.70     4224.55    220.36 o 
  -2  18   3    15310.85    15609.28    630.10 o 
  -1  18   3     9888.14    10564.35    438.83 o 
   0  18   3    15680.21    14718.71    514.17 o 
   1  18   3    32770.77    33984.20    550.46 o 
   2  18   3     1599.77     1986.67    176.70 o 
   3  18   3    15111.32    15587.07    683.91 o 
   4  18   3      743.86      818.85    125.48 o 
   5  18   3     3995.83     4510.62    376.33 o 
   6  18   3    17658.29    18491.49    770.89 o 
   7  18   3     8260.15     8874.64    621.93 o 
   8  18   3    14669.47    14322.19    672.34 o 
   9  18   3     1398.16     1312.87    205.40 o 
  10  18   3     7582.29     5880.69    837.31 o 
  11  18   3     2716.58     2318.94    627.84 o 
  12  18   3     3508.42     2904.72    685.82 o 
  13  18   3     4008.98     3778.07    837.88 o 
  14  18   3       67.45      234.76    241.10 o 
  15  18   3     2308.31     2267.44    401.09 o 
 -15  19   3     5820.26     7696.19   1624.44 o 
 -14  19   3       59.32      190.41    117.81 o 
 -13  19   3     4326.90     4391.50    641.41 o 
 -12  19   3      797.15      646.62    181.25 o 
 -11  19   3      948.46     1197.38    242.44 o 
 -10  19   3      557.16      562.81    119.25 o 
  -9  19   3      198.06      404.73    117.34 o 
  -8  19   3     5593.16     4995.68    604.29 o 
  -7  19   3     2754.56     2700.03    299.19 o 
  -6  19   3    20120.53    20171.93    846.07 o 
  -5  19   3      885.85      839.86    159.04 o 
  -4  19   3    34465.43    34786.95    868.33 o 
  -3  19   3     6279.73     5995.94    519.05 o 
  -2  19   3    29593.42    28790.13    548.98 o 
  -1  19   3     6139.67     6162.27    319.86 o 
   0  19   3    61786.70    62918.42   1333.62 o 
   1  19   3     2484.75     2300.11    315.79 o 
   2  19   3    33558.57    33991.30    573.11 o 
   3  19   3      504.20      655.41    142.61 o 
   4  19   3    29230.67    30037.33    702.22 o 
   5  19   3       20.37      228.16    100.06 o 
   6  19   3     5921.41     4676.04    601.49 o 
   7  19   3      908.09      986.03    220.50 o 
   8  19   3    22534.30    22497.73    895.72 o 
   9  19   3     1043.84      744.95    188.24 o 
  10  19   3     1829.56     1855.05    352.72 o 
  11  19   3      390.91      564.97    177.80 o 
  12  19   3      393.95      169.63    145.22 o 
  13  19   3     6024.32     5968.31    561.30 o 
  14  19   3       77.05      438.10    157.55 o 
  15  19   3     3962.42     2404.17    649.23 o 
 -15  20   3     2476.74     1868.45    372.12 o 
 -14  20   3     2243.42     1552.52    401.82 o 
 -13  20   3     5097.32     4359.72   1011.35 o 
 -12  20   3     3666.88     3081.31    912.05 o 
 -11  20   3     6599.34     5848.96   1147.82 o 
 -10  20   3     8975.77     8847.94    844.73 o 
  -9  20   3    18382.95    17337.52    900.49 o 
  -8  20   3     7790.33     8215.08    760.22 o 
  -7  20   3     9864.38    10207.49   1008.87 o 
  -6  20   3    14306.63    14551.13    695.03 o 
  -5  20   3     7982.41     8011.97    641.42 o 
  -4  20   3     3181.62     3633.58    319.33 o 
  -3  20   3     3320.26     3667.07    282.93 o 
  -2  20   3     8719.15     9136.03    446.70 o 
  -1  20   3      503.80      536.52     97.55 o 
   0  20   3     1966.69     1366.02    321.87 o 
   1  20   3      717.10      614.90    121.75 o 
   2  20   3       62.41      134.34     78.81 o 
   3  20   3     4637.64     4495.10    509.20 o 
   4  20   3     2251.15     2269.02    287.77 o 
   5  20   3     5778.61     5660.71    557.51 o 
   6  20   3    16204.27    15767.59    825.73 o 
   7  20   3      835.59     1015.56    171.12 o 
   8  20   3    13118.88    13222.77    811.99 o 
   9  20   3     2847.45     2757.51    433.03 o 
  10  20   3    21197.77    22719.99    971.34 o 
  11  20   3     1091.50      985.07    262.26 o 
  12  20   3     2547.95     2559.36    631.13 o 
  13  20   3     1743.97     1610.51    584.47 o 
  14  20   3     3500.90     2696.69    677.01 o 
  15  20   3      287.07      445.56    178.67 o 
 -14  21   3       44.37      181.14    102.09 o 
 -13  21   3      439.45      541.55    138.93 o 
 -12  21   3      612.76      400.31    190.16 o 
 -11  21   3      163.38      248.90    258.39 o 
 -10  21   3     8823.24     9379.86    912.43 o 
  -9  21   3     2156.64     1671.74    527.90 o 
  -8  21   3     5264.31     4662.44    626.97 o 
  -7  21   3      697.42      928.17    187.40 o 
  -6  21   3     6547.64     6747.33    522.54 o 
  -5  21   3      925.49     1143.17    169.98 o 
  -4  21   3      773.65      818.04    145.42 o 
  -3  21   3     2154.26     2546.07    258.85 o 
  -2  21   3      411.42      235.74    116.84 o 
  -1  21   3     4925.72     4568.82    357.50 o 
   0  21   3     5775.32     5760.56    350.54 o 
   1  21   3     6975.79     8051.60    456.97 o 
   2  21   3     9252.41     9160.37    635.90 o 
   3  21   3     2993.14     3008.85    336.46 o 
   4  21   3     1236.21     1160.44    170.52 o 
   5  21   3     1177.11      948.68    138.11 o 
   6  21   3     7001.25     7526.53    556.65 o 
   7  21   3     4896.28     4160.21    484.76 o 
   8  21   3      163.45      222.31     95.85 o 
   9  21   3     5383.24     4525.21    880.02 o 
  10  21   3       70.19      371.23    155.20 o 
  11  21   3     1629.90     1055.48    335.65 o 
  12  21   3      444.12      230.28    408.82 o 
  13  21   3      647.09      510.68    126.15 o 
  14  21   3     1065.26      733.06    277.25 o 
 -14  22   3     3295.90     2881.55    675.83 o 
 -13  22   3     1097.84     1168.11    421.66 o 
 -12  22   3     2435.76     2105.45    351.86 o 
 -11  22   3     2270.52     2068.75    540.27 o 
 -10  22   3     2249.55     2229.19    416.11 o 
  -9  22   3      932.10      777.81    210.42 o 
  -8  22   3       53.21      157.47     69.51 o 
  -7  22   3     4113.00     4342.19    740.58 o 
  -6  22   3     1038.27     1251.56    204.07 o 
  -5  22   3    13909.84    14548.72    561.32 o 
  -4  22   3     4231.85     4494.25    369.63 o 
  -3  22   3     7583.34     7840.06    540.25 o 
  -2  22   3      665.91      512.14    112.61 o 
  -1  22   3    31238.20    32941.18    578.82 o 
   0  22   3      487.64      410.01    120.00 o 
   1  22   3    21278.02    22244.24    494.47 o 
   2  22   3     3858.03     3744.43    305.47 o 
   3  22   3    22158.70    21767.02    520.27 o 
   4  22   3     2667.95     3347.60    385.00 o 
   5  22   3     8619.82     9053.91    620.56 o 
   6  22   3    11297.74    10942.45    590.00 o 
   7  22   3     7540.43     6468.55    988.83 o 
   8  22   3     5256.37     5027.84    861.16 o 
   9  22   3     9293.45     8498.97    844.87 o 
  10  22   3     3530.18     2869.17    594.02 o 
  11  22   3     1252.00     1566.50    522.98 o 
  12  22   3     6227.65     8002.49    878.56 o 
  13  22   3     1559.63     1018.03    315.96 o 
  14  22   3     2850.77     2057.45    507.91 o 
 -14  23   3     1227.39     1028.20    358.90 o 
 -13  23   3     1578.99     1988.60    261.35 o 
 -12  23   3     2390.94     2158.83    316.12 o 
 -11  23   3     1904.61     1753.22    368.72 o 
 -10  23   3     6353.16     5528.41   1093.03 o 
  -9  23   3     4275.57     3504.68    654.67 o 
  -8  23   3    18817.82    19996.13    756.81 o 
  -7  23   3     3669.41     4304.42    561.05 o 
  -6  23   3    11495.23    11484.18    601.71 o 
  -5  23   3    11157.48     9708.65    669.46 o 
  -4  23   3    26660.16    27151.71    585.44 o 
  -3  23   3     2191.49     1950.17    233.85 o 
  -2  23   3    14591.50    14626.57    491.27 o 
  -1  23   3    11693.02    10789.36    494.88 o 
   0  23   3    13798.28    14145.84    648.50 o 
   1  23   3     2547.57     2868.77    264.89 o 
   2  23   3     7048.78     6873.85    525.47 o 
   3  23   3     1524.81     1369.28    229.19 o 
   4  23   3    11696.46    11625.00    672.05 o 
   5  23   3     1811.59     2132.60    270.80 o 
   6  23   3     1950.95     2113.65    337.13 o 
   7  23   3     5069.94     5167.61    726.41 o 
   8  23   3      645.76      712.30    179.15 o 
   9  23   3     8281.70     7914.46   1108.12 o 
  10  23   3      261.69      222.78    171.83 o 
  11  23   3     6681.92     5885.27   1131.86 o 
  12  23   3       98.76      464.00    157.74 o 
  13  23   3     3281.37     2330.67    474.97 o 
 -13  24   3      478.59      785.27    262.71 o 
 -12  24   3      965.52      504.46    145.72 o 
 -11  24   3      608.31      341.84    174.43 o 
 -10  24   3     1085.12     1122.50    317.90 o 
  -9  24   3      164.59      314.37    128.47 o 
  -8  24   3       55.53      237.11     84.70 o 
  -7  24   3     1246.73     1494.26    298.70 o 
  -6  24   3      272.61      296.52    111.35 o 
  -5  24   3      609.56     1004.10    160.48 o 
  -4  24   3      344.12      301.28     91.54 o 
  -3  24   3      924.60      691.79    127.77 o 
  -2  24   3      750.55      724.70    121.58 o 
  -1  24   3     2714.64     2856.89    325.54 o 
   0  24   3     1865.88     2008.92    296.48 o 
   1  24   3       14.02      155.77     66.10 o 
   2  24   3      240.01      290.94     70.88 o 
   3  24   3     2092.28     1985.93    217.84 o 
   4  24   3       75.96      225.16     58.54 o 
   5  24   3       13.49       81.26     60.34 o 
   6  24   3       30.65      148.58     96.94 o 
   7  24   3      328.72      398.67    105.14 o 
   8  24   3     2267.15     1984.84    378.47 o 
   9  24   3      732.03      660.33    182.24 o 
  10  24   3      138.66      540.76    166.66 o 
  11  24   3      267.63      370.70    181.91 o 
  12  24   3       69.69      241.84    187.73 o 
  13  24   3      872.94      722.38    218.27 o 
 -12  25   3     1609.89     1307.29    377.77 o 
 -11  25   3     6282.57     7934.77   1544.90 o 
 -10  25   3     3071.55     4000.72   1201.31 o 
  -9  25   3     6537.45     5777.67   1143.33 o 
  -8  25   3     1193.02     1457.94    224.51 o 
  -7  25   3     2069.10     1918.26    314.20 o 
  -6  25   3     6563.51     7124.65    867.46 o 
  -5  25   3     2698.18     2967.29    394.94 o 
  -4  25   3     3515.33     3644.29    505.50 o 
  -3  25   3        1.81      165.45     56.18 o 
  -2  25   3     8288.00     8066.90    598.17 o 
  -1  25   3     3426.08     2729.85    284.07 o 
   0  25   3     8253.75     7884.11    569.39 o 
   1  25   3     1195.01     1123.91    146.98 o 
   2  25   3    12892.98    12189.38    630.12 o 
   3  25   3    11910.05    12256.25    773.16 o 
   4  25   3    10655.23    10016.40    743.91 o 
   5  25   3     6207.40     5771.29    794.90 o 
   6  25   3     9505.29     9448.28   1166.37 o 
   7  25   3    14053.41    13487.14   1104.97 o 
   8  25   3    10541.52    10023.22   1753.92 o 
   9  25   3     7003.67     5373.25   1603.07 o 
  10  25   3     6279.68     6946.63    470.19 o 
  11  25   3     6245.42     5571.00    842.47 o 
  12  25   3     3407.73     3331.20    604.14 o 
 -12  26   3      988.78      778.28    197.64 o 
 -11  26   3     2519.94     1962.17    385.34 o 
 -10  26   3       51.21      144.55    197.48 o 
  -9  26   3     9529.09    10120.14    865.67 o 
  -8  26   3        9.54      147.87     89.47 o 
  -7  26   3    15233.16    16330.59   1165.07 o 
  -6  26   3        8.27      107.84    100.26 o 
  -5  26   3    24659.31    28031.41   1030.69 o 
  -4  26   3       66.56       51.64     51.29 o 
  -3  26   3    18701.63    19556.99    723.90 o 
  -2  26   3      154.47      142.31     43.63 o 
  -1  26   3    18127.15    18946.86    499.18 o 
   0  26   3      331.72      215.34     78.64 o 
   1  26   3     8964.72     8392.21    547.62 o 
   2  26   3      246.94      371.54     96.16 o 
   3  26   3     7587.65     7853.05    808.87 o 
   4  26   3       45.95      133.52    106.19 o 
   5  26   3     1734.79     1485.88    271.45 o 
   6  26   3       26.51      157.77     83.88 o 
   7  26   3      451.80      378.77    126.30 o 
   8  26   3      603.71      487.58    245.86 o 
   9  26   3     1001.15      786.39    266.19 o 
  10  26   3     2555.71     1869.71    393.03 o 
  11  26   3       99.46       70.39    113.32 o 
  12  26   3     4112.31     2797.27    651.51 o 
 -11  27   3     1481.06     1527.04    313.24 o 
 -10  27   3       72.81      340.69    126.48 o 
  -9  27   3      720.35      850.79    282.00 o 
  -8  27   3      636.31      635.41    203.09 o 
  -7  27   3     1160.09     1061.32    259.48 o 
  -6  27   3     4679.33     4217.65    857.50 o 
  -5  27   3      261.63      376.96    122.29 o 
  -4  27   3     1460.60     1423.70    251.13 o 
  -3  27   3       30.63      121.66    125.63 o 
  -2  27   3     6612.33     7061.38    816.26 o 
  -1  27   3      147.94      187.10    161.67 o 
   0  27   3     3240.21     3357.42    446.12 o 
   1  27   3     2694.80     1964.81    330.27 o 
   2  27   3     3596.38     3793.30    512.25 o 
   3  27   3     1325.35     1220.37    242.69 o 
   4  27   3      956.35      685.97    163.72 o 
   5  27   3     7172.61     6916.55    842.46 o 
   6  27   3      156.93      163.83    133.05 o 
   7  27   3     1392.66     1239.86    262.20 o 
   8  27   3       80.68      324.19    160.77 o 
   9  27   3     1804.02     2288.30    413.13 o 
  10  27   3      519.91      264.05    368.21 o 
  11  27   3      572.95      330.58    142.54 o 
 -11  28   3     4683.65     4518.63    757.20 o 
 -10  28   3    10138.73    12258.45   1623.82 o 
  -9  28   3     1103.91     2169.75    505.44 o 
  -8  28   3     8175.37     8794.33    747.82 o 
  -7  28   3     3234.83     4916.60    931.23 o 
  -6  28   3     1272.95     1403.97    652.13 o 
  -5  28   3      632.98      631.73    212.92 o 
  -4  28   3       62.66      150.63     57.99 o 
  -3  28   3       39.74      225.35    108.78 o 
  -2  28   3     2674.97     2692.57    403.53 o 
  -1  28   3      815.07      563.51    151.13 o 
   0  28   3     4212.73     4210.26    666.28 o 
   1  28   3      440.88      526.42    197.08 o 
   2  28   3     7819.95     6759.31    839.66 o 
   3  28   3     6166.18     6134.39    741.79 o 
   4  28   3     8172.06     8021.74   1122.13 o 
   5  28   3     8378.24     8117.29   1847.92 o 
   6  28   3     5896.31     4736.20   1315.93 o 
   7  28   3    10017.07     9781.84    811.54 o 
   8  28   3    11261.71    11671.64    855.05 o 
   9  28   3    11165.20    11776.63    524.15 o 
  10  28   3     2666.24     3048.92    538.01 o 
 -10  29   3     2479.03     3007.79    437.81 o 
  -9  29   3     1484.93     1914.19    280.68 o 
  -8  29   3     6180.35     6193.01    870.44 o 
  -7  29   3      348.39      321.57    261.43 o 
  -6  29   3    16756.55    16599.29    829.44 o 
  -5  29   3       41.39      180.84    167.62 o 
  -4  29   3    16676.41    16322.35   1482.00 o 
  -3  29   3      581.37      640.69    525.41 o 
  -2  29   3    31590.90    32354.62   2402.65 o 
  -1  29   3      125.64      116.31     76.16 o 
   0  29   3    17388.26    17852.62    912.67 o 
   1  29   3     1567.08     1438.38    289.98 o 
   2  29   3    14891.68    14267.52   1672.92 o 
   3  29   3      946.38      996.82    245.22 o 
   4  29   3     3234.51     3052.96    850.53 o 
   5  29   3      613.28      386.22    165.22 o 
   6  29   3      813.00      726.41    324.63 o 
   7  29   3       65.40      273.96    250.23 o 
   8  29   3        2.63       73.96    147.80 o 
   9  29   3       13.62      346.77    153.38 o 
  10  29   3      347.33      343.39    169.79 o 
  -9  30   3       11.44       73.74    185.28 o 
  -8  30   3     2867.23     3312.09    443.40 o 
  -7  30   3     3193.95     3903.96    635.77 o 
  -6  30   3     1814.62     2947.82    769.85 o 
  -5  30   3     6939.01     6777.51    305.87 o 
  -4  30   3      159.24      314.16    214.98 o 
  -3  30   3     5663.42     4724.18   1256.90 o 
  -2  30   3      147.48      236.34    191.61 o 
  -1  30   3     9645.25     8862.98   5058.10 o 
   0  30   3     1923.97     1670.84    653.70 o 
   1  30   3     6869.33     7056.03   1924.86 o 
   2  30   3     5029.25     4242.53    806.59 o 
   3  30   3     1411.72      985.81    262.65 o 
   4  30   3    10956.01    10548.68   1000.80 o 
   5  30   3      194.52      188.41    183.65 o 
   6  30   3     8065.82     7436.90   1081.10 o 
   7  30   3      192.03      601.99    401.30 o 
   8  30   3     3741.44     3271.99    908.55 o 
   9  30   3      429.73      583.76    228.29 o 
  -8  31   3      155.53      394.06    159.98 o 
  -7  31   3     6434.91     8488.27   1366.82 o 
  -6  31   3        2.43      267.80    203.45 o 
  -5  31   3     4254.07     5603.85    734.13 o 
  -4  31   3     1088.19      807.89    544.88 o 
  -3  31   3       21.05      -76.28    146.70 o 
  -1  31   3     1051.19      805.95    553.97 o 
   0  31   3       71.26      253.94    220.77 o 
   1  31   3     3502.31     3609.59    701.45 o 
   2  31   3     2869.47     2545.76    617.71 o 
   3  31   3    14487.24    15206.68   1056.69 o 
   4  31   3     7192.50     6241.04    925.42 o 
   5  31   3     7117.00     5480.85   1313.33 o 
   6  31   3     8355.22     8835.75    384.28 o 
   7  31   3    13710.32    16236.32   1246.41 o 
   8  31   3     8653.29     9138.03    763.41 o 
  -7  32   3     9364.86     9113.45   1173.44 o 
  -6  32   3     1033.39     1120.15    339.71 o 
  -5  32   3    14313.17    15012.10    801.84 o 
  -4  32   3       29.45      273.84    202.99 o 
  -3  32   3    21431.69    19931.85   1664.06 o 
  -2  32   3        1.39      101.34    190.12 o 
  -1  32   3    25732.67    25453.11   1251.63 o 
   0  32   3      946.68      654.33    191.20 o 
   1  32   3    19411.55    19014.41   1212.03 o 
   2  32   3     2009.41     1380.63    462.17 o 
   3  32   3     8540.54    10043.87    399.33 o 
   4  32   3     2776.47     2634.21    454.17 o 
   5  32   3     1028.96      549.62    265.20 o 
   6  32   3     2532.78     1499.74    528.11 o 
   7  32   3       30.74      117.87     97.59 o 
  -6  33   3     5315.98     4665.32    668.98 o 
  -5  33   3      118.31      381.48    161.39 o 
  -4  33   3     8436.90     7635.25    809.99 o 
  -3  33   3      118.96      521.41    224.54 o 
  -2  33   3     8525.08     7757.20    950.77 o 
  -1  33   3     1546.30     1406.94    407.73 o 
   0  33   3    14665.87    16110.76    850.61 o 
   1  33   3     3676.66     3209.70    648.16 o 
   2  33   3     2204.09     1106.86    466.67 o 
   3  33   3     7722.09     5396.30   1396.95 o 
   4  33   3      633.61      851.60    203.72 o 
   5  33   3     5509.98     3238.89    770.20 o 
  -4  34   3     1693.22     1609.08    271.70 o 
  -2  34   3      420.38      572.36    270.10 o 
  -1  34   3       97.71      532.46    234.60 o 
   0  34   3     1729.12     1250.92    498.55 o 
   1  34   3      100.10      326.95    180.11 o 
   2  34   3    10244.72    11163.68    881.08 o 
   3  34   3     1576.82     1226.06    447.80 o 
   4  34   3     9881.28    10148.56    812.82 o 
 -18   0   4    17904.91    18166.43   1437.63 o 
 -17   0   4     2387.86     1722.96    685.97 o 
 -16   0   4    36662.43    42442.60  26894.25 o 
 -15   0   4    10498.90    10012.21   1318.00 o 
 -14   0   4    51031.47    52717.38   3424.02 o 
 -13   0   4    13004.64    13308.15   1312.72 o 
 -12   0   4    35107.59    36016.10   1507.70 o 
 -11   0   4    39467.75    41158.44   2634.46 o 
 -10   0   4    15122.06    14922.50    957.21 o 
  -9   0   4    11541.41    12382.51    589.29 o 
  -8   0   4     3622.66     4085.50    629.08 o 
  -7   0   4      228.62      222.01    136.29 o 
  -6   0   4     7849.79     6378.56    407.78 o 
  -5   0   4       49.43      188.26    208.41 o 
  -4   0   4   122690.34   115860.96   1348.81 o 
  -3   0   4    42694.38    43936.56    944.29 o 
  -2   0   4   100635.52   110009.12   1506.05 o 
  -1   0   4   106674.32   102254.55   2364.25 o 
   0   0   4    58841.33    55617.38  11832.08 o 
   1   0   4   186563.78   189190.22   1811.54 o 
   2   0   4    11423.73    12655.10    366.45 o 
   3   0   4   294529.38   281501.22   4396.60 o 
   4   0   4     5809.84     6028.31    297.81 o 
   5   0   4   319212.44   322936.94  50597.68 o 
   6   0   4    10586.07     8056.46    657.36 o 
   7   0   4   151636.30   151762.55   2317.42 o 
   8   0   4    39362.75    42069.42    863.88 o 
   9   0   4    52778.40    57561.45   2596.24 o 
  10   0   4     4546.10     4834.58   1016.20 o 
  11   0   4    25943.26    25163.24   1532.09 o 
  12   0   4    30303.68    31097.32   1471.75 o 
  13   0   4     4909.38     5420.04   1456.64 o 
  14   0   4     1046.77     1105.74    363.94 o 
  15   0   4      372.21      705.77    409.76 o 
  16   0   4      542.77     1001.34    334.90 o 
  17   0   4      782.76      991.35    310.38 o 
  18   0   4     3466.64     3276.04   1199.15 o 
 -18   1   4       51.17      325.66    181.91 o 
 -17   1   4     1957.47      992.47    324.07 o 
 -16   1   4     1544.26     1440.42    312.89 o 
 -15   1   4     4003.39     3385.35    855.72 o 
 -14   1   4    10145.70     8861.47   1365.59 o 
 -13   1   4     3387.96     3315.50    576.54 o 
 -12   1   4    36436.13    33629.66   1304.45 o 
 -11   1   4     1041.13     1837.49    361.60 o 
 -10   1   4    23081.79    22570.10    747.61 o 
  -9   1   4    20768.18    18866.88    461.13 o 
  -8   1   4    44789.79    47090.01    875.80 o 
  -7   1   4    75174.19    74576.22   1355.81 o 
  -6   1   4    41522.54    41411.07    678.26 o 
  -5   1   4   165376.66   166177.27   1504.68 o 
  -4   1   4    28380.34    25306.84    426.62 o 
  -3   1   4   154052.14   157857.47   1271.77 o 
  -2   1   4     1544.50     2459.25    217.99 o 
  -1   1   4   102861.04   100222.95    775.46 o 
   0   1   4    12292.16    11519.86    380.60 o 
   1   1   4    50229.48    49525.75    466.67 o 
   2   1   4    44561.06    46866.29    519.68 o 
   3   1   4    15003.71    14254.67    402.24 o 
   4   1   4   116137.98   122986.82   1021.06 o 
   5   1   4      646.35      589.54    117.55 o 
   6   1   4    41787.92    42095.64    750.32 o 
   7   1   4    29569.74    30067.24    706.01 o 
   8   1   4     4582.83     4581.69    505.01 o 
   9   1   4    47665.32    46788.35    766.52 o 
  10   1   4      449.71      721.02    130.68 o 
  11   1   4    61209.17    62086.77   1098.71 o 
  12   1   4     1148.74     1304.59    340.55 o 
  13   1   4    45213.93    49919.48   2090.80 o 
  14   1   4    14622.96    15863.84   1518.26 o 
  15   1   4    22027.96    22586.76   1517.89 o 
  16   1   4    12985.66    11942.94   1357.83 o 
  17   1   4     1963.58     2171.32    680.09 o 
  18   1   4    10186.95    12496.16   2268.65 o 
 -18   2   4     1298.62     1054.31    806.33 o 
 -17   2   4       64.80      345.01    165.47 o 
 -16   2   4      793.76      705.58    232.27 o 
 -15   2   4     5545.15     5473.19   1201.20 o 
 -14   2   4     2452.43     2714.81    505.93 o 
 -13   2   4    28815.60    28019.35    851.69 o 
 -12   2   4      697.20      677.08    284.49 o 
 -11   2   4    45365.38    45672.02    847.96 o 
 -10   2   4    19997.58    20997.63    756.42 o 
  -9   2   4    57719.89    55293.59    958.88 o 
  -8   2   4    48585.71    48907.65    928.10 o 
  -7   2   4    82879.88    81994.46   1301.62 o 
  -6   2   4   112486.30   117502.05   1515.35 o 
  -5   2   4    76256.07    80186.03   1105.19 o 
  -4   2   4   187298.48   188906.22   2899.04 o 
  -3   2   4     4271.87     4104.22    121.50 o 
  -2   2   4   110205.79   109364.89    765.20 o 
  -1   2   4    14081.73    15094.64    252.02 o 
   0   2   4    16580.44    15368.94    670.12 o 
   1   2   4    50897.47    51852.68    485.47 o 
   2   2   4    31254.57    33602.37    338.53 o 
   3   2   4   106139.20   108155.79    899.33 o 
   4   2   4     7767.54     7407.97    259.62 o 
   5   2   4    72009.19    73687.70   1298.12 o 
   6   2   4     8875.72     8621.97    321.74 o 
   7   2   4     4496.47     5645.61    322.40 o 
   8   2   4    28919.36    28127.88    786.01 o 
   9   2   4      937.68     1096.89    171.87 o 
  10   2   4    41757.94    41532.52    708.62 o 
  11   2   4     7131.23     6774.42    581.24 o 
  12   2   4    41801.38    44446.32   1303.96 o 
  13   2   4     8709.59     9269.31   1103.90 o 
  14   2   4    35551.25    38837.48   2397.64 o 
  15   2   4    12691.50    12560.96   1722.77 o 
  16   2   4     6061.45     5606.42    917.04 o 
  17   2   4     9114.04     6296.91   1090.16 o 
  18   2   4     1179.86     1367.81    757.45 o 
 -18   3   4        5.02      406.40    152.74 o 
 -17   3   4    21297.21    23024.08   1006.74 o 
 -16   3   4     2770.87     2730.94    692.54 o 
 -15   3   4    31661.93    32318.62   1694.75 o 
 -14   3   4     7668.91     8063.97   1285.13 o 
 -13   3   4    41027.64    40350.21   1453.88 o 
 -12   3   4    18965.71    19073.90    813.04 o 
 -11   3   4    10244.35    10087.65    825.08 o 
 -10   3   4    35737.98    36912.01    726.91 o 
  -9   3   4     1336.78     1232.77    231.73 o 
  -8   3   4    10681.46    10940.30    377.68 o 
  -7   3   4      200.14      237.71     95.72 o 
  -6   3   4     6252.92     6555.10    428.34 o 
  -5   3   4    30961.78    33772.29    611.79 o 
  -4   3   4     2290.33     1857.03    155.45 o 
  -3   3   4    65301.76    64725.33    560.24 o 
  -2   3   4    42266.09    40752.13    560.86 o 
  -1   3   4    13898.08    13356.89    257.38 o 
   0   3   4   310274.19   268244.34  18971.37 o 
   1   3   4     9189.46     9047.78    262.10 o 
   2   3   4   202335.94   199593.39   1336.17 o 
   3   3   4     2131.57     2584.27    214.33 o 
   4   3   4   256282.86   261661.73   2067.00 o 
   5   3   4      848.02     1125.93    138.98 o 
   6   3   4   215916.31   215522.83   2333.20 o 
   7   3   4    21925.36    24074.30    567.72 o 
   8   3   4    85336.43    88056.44   1164.25 o 
   9   3   4    11397.13    13770.40    784.94 o 
  10   3   4    38971.95    37328.45    645.37 o 
  11   3   4    18366.82    18379.42    935.21 o 
  12   3   4     5420.39     6610.63   1058.21 o 
  13   3   4    13408.83    14381.28    966.12 o 
  14   3   4      502.75      848.99    345.81 o 
  15   3   4      118.24      628.47    266.94 o 
  16   3   4      482.76      522.20    235.74 o 
  17   3   4      308.42      483.38    230.78 o 
  18   3   4      660.08      718.69    423.41 o 
 -18   4   4     1016.57      699.17    266.73 o 
 -17   4   4      880.86      804.93    310.36 o 
 -16   4   4     2249.55     2223.73    357.99 o 
 -15   4   4      939.93      690.50    220.58 o 
 -14   4   4     2442.53     2504.82    481.17 o 
 -13   4   4    23936.54    24548.79    956.73 o 
 -12   4   4     4009.22     3616.15    581.96 o 
 -11   4   4     9630.34     8385.49    933.69 o 
 -10   4   4     4401.41     4454.58    508.13 o 
  -9   4   4    22303.26    20422.85    489.86 o 
  -8   4   4    17339.01    16164.17    531.59 o 
  -7   4   4    35590.04    36852.28    829.18 o 
  -6   4   4    89992.15    94811.13   1086.86 o 
  -5   4   4    20623.54    18938.61    519.31 o 
  -4   4   4   122565.29   127740.18   1051.29 o 
  -3   4   4    16216.66    15021.70    586.69 o 
  -2   4   4   179896.86   180419.36   2016.78 o 
  -1   4   4    11309.76    10560.89    284.62 o 
   0   4   4   115543.21   109058.56   1012.76 o 
   1   4   4     2576.55     3122.62    280.56 o 
   2   4   4    39690.80    39307.95    616.36 o 
   3   4   4    67943.09    70111.44    607.12 o 
   4   4   4     4131.76     4736.57    408.65 o 
   5   4   4    35741.41    34898.81    563.48 o 
   6   4   4    21702.52    22110.08    601.21 o 
   7   4   4    25938.59    26838.45    646.96 o 
   8   4   4    46072.23    44217.43    654.20 o 
   9   4   4     3296.76     3804.13    318.11 o 
  10   4   4    70731.27    70915.43   1152.65 o 
  11   4   4       10.42      185.30    221.94 o 
  12   4   4    29281.23    30286.74   1212.92 o 
  13   4   4     8198.98     7559.24   1064.28 o 
  14   4   4    32343.66    32474.70   1362.50 o 
  15   4   4    14395.96    15542.00    983.43 o 
  16   4   4     5421.08     4691.86   1142.26 o 
  17   4   4    12747.94    12376.00   1250.42 o 
 -18   5   4       42.81      564.97    186.10 o 
 -17   5   4      737.11      308.92    241.45 o 
 -16   5   4     2830.54     3215.12    624.01 o 
 -15   5   4     3711.52     4742.15    894.70 o 
 -14   5   4    14426.30    13595.38   2418.85 o 
 -13   5   4      533.42      763.94    196.00 o 
 -12   5   4    30553.40    30977.73   1339.89 o 
 -11   5   4     1025.37      888.11    229.89 o 
 -10   5   4    44518.11    45883.22    766.82 o 
  -9   5   4    24891.29    24815.66    548.72 o 
  -8   5   4    30301.88    30550.14    811.55 o 
  -7   5   4    79602.85    78921.07   1178.02 o 
  -6   5   4    47795.50    46402.44    744.09 o 
  -5   5   4   133684.59   136913.81   1499.31 o 
  -4   5   4     8771.97     8912.69    278.70 o 
  -3   5   4   173304.42   177971.92   1424.93 o 
  -2   5   4     1428.17     1212.24    102.17 o 
  -1   5   4    40678.11    40785.49    389.10 o 
   0   5   4    10317.87    11894.69    365.93 o 
   1   5   4    48195.15    47556.44    787.06 o 
   2   5   4    26828.96    28302.89    629.25 o 
   3   5   4     1664.20     1749.16    132.18 o 
   4   5   4    52278.38    53565.04   1596.30 o 
   5   5   4     2539.46     2095.79    167.96 o 
   6   5   4    21286.93    23638.84    639.39 o 
   7   5   4    18998.81    20394.47    620.98 o 
   8   5   4       43.56      268.63     69.20 o 
   9   5   4    25144.33    24996.95    578.21 o 
  10   5   4      141.98      218.00     99.54 o 
  11   5   4    18964.19    19718.60   1190.32 o 
  12   5   4     2181.75     2719.85    702.26 o 
  13   5   4    24751.67    25526.52   2211.22 o 
  14   5   4     4861.07     5965.85   1120.86 o 
  15   5   4     5242.33     4543.43   1021.41 o 
  16   5   4    10941.65    11882.70   1044.02 o 
  17   5   4     3008.66     2713.09    511.83 o 
 -17   6   4       76.07      439.91    170.17 o 
 -16   6   4    25963.02    27495.65   1168.89 o 
 -15   6   4     1441.07     1812.25    513.05 o 
 -14   6   4    21173.84    23738.97   1185.01 o 
 -13   6   4     1691.76     2206.72    443.16 o 
 -12   6   4    24176.83    22631.52    969.49 o 
 -11   6   4    20676.16    22729.03    847.93 o 
 -10   6   4     8582.99     9209.79    708.60 o 
  -9   6   4    10785.34    10678.90    498.87 o 
  -8   6   4      194.21      526.97    130.65 o 
  -7   6   4     5259.54     5634.27    345.33 o 
  -6   6   4      935.32     1153.74    124.53 o 
  -5   6   4      321.84      264.88     97.24 o 
  -4   6   4    11567.08    12195.20    349.98 o 
  -3   6   4    15358.48    15226.23    624.61 o 
  -2   6   4    16916.04    19393.11    502.47 o 
  -1   6   4    47984.06    43326.19    854.90 o 
   0   6   4    34730.12    36151.50    556.43 o 
   1   6   4   235344.05   239274.11   1878.96 o 
   2   6   4     3786.42     4678.45    309.17 o 
   3   6   4   203376.53   203540.16   1619.30 o 
   4   6   4        1.60      285.05     78.64 o 
   5   6   4   188413.23   195797.50   2132.09 o 
   6   6   4     5744.13     6077.87    478.48 o 
   8   6   4     8090.74     9191.10    497.79 o 
   9   6   4    39853.92    39136.59    676.36 o 
  10   6   4    10675.00    10816.75    784.39 o 
  11   6   4    19107.20    20840.85    893.38 o 
  12   6   4    15203.37    15561.15   1354.61 o 
  13   6   4      479.19      397.79    607.98 o 
  14   6   4      885.87      984.10    255.45 o 
  15   6   4       36.41      558.93    197.21 o 
  16   6   4        8.59      595.81    214.57 o 
  17   6   4      412.72      717.45    231.88 o 
 -17   7   4      185.90      128.40    234.90 o 
 -16   7   4       18.65      467.37    195.83 o 
 -15   7   4      276.66      205.99    358.41 o 
 -14   7   4     2660.96     2680.94    589.82 o 
 -13   7   4     1472.47     1639.98    309.64 o 
 -12   7   4     9289.73     7883.22    928.99 o 
 -11   7   4     2207.56     2763.94    411.05 o 
 -10   7   4    20767.96    20173.50    978.87 o 
  -9   7   4    11489.65    10990.36    426.69 o 
  -8   7   4    33582.55    32386.64    538.08 o 
  -7   7   4    28887.54    27936.49    675.29 o 
  -6   7   4    15194.15    14306.07    356.17 o 
  -5   7   4    40586.11    41510.66    688.57 o 
  -4   7   4      858.32     1433.67    178.19 o 
  -3   7   4    59355.59    55931.13    983.73 o 
  -2   7   4     8322.79    10336.75    475.25 o 
  -1   7   4   115148.56   113469.80   2228.36 o 
   0   7   4      138.96      563.41    101.69 o 
   1   7   4    18372.50    18301.23    623.31 o 
   2   7   4    37824.11    37202.96    569.58 o 
   3   7   4    25850.90    25123.19    410.48 o 
   4   7   4     8295.44     8773.68    315.13 o 
   5   7   4     2234.88     2681.29    230.03 o 
   6   7   4     8107.80     7725.98    334.98 o 
   7   7   4     4706.94     5704.88    410.80 o 
   8   7   4      635.66      813.55    142.21 o 
   9   7   4    31084.41    30710.95    592.02 o 
  10   7   4     1394.62     1283.92    179.47 o 
  11   7   4    20558.52    20820.48   1418.35 o 
  12   7   4     5634.07     6484.68    890.44 o 
  13   7   4    12677.82    13401.78   1353.03 o 
  14   7   4     8618.49     7365.36   1517.46 o 
  15   7   4    14016.71    13787.13   1578.24 o 
  16   7   4     9082.25     8073.07   1159.83 o 
  17   7   4     1112.07      627.37    227.88 o 
 -17   8   4        2.79      197.99    375.05 o 
 -16   8   4        6.69      687.63    428.93 o 
 -15   8   4     3410.88     3251.69    694.44 o 
 -14   8   4      541.71      238.42    369.01 o 
 -13   8   4     2508.66     2623.13    557.79 o 
 -12   8   4     3392.81     2821.55    425.05 o 
 -11   8   4    25140.04    24467.86    693.76 o 
 -10   8   4     1809.70     2474.23    373.20 o 
  -9   8   4    23787.17    21523.57    693.20 o 
  -8   8   4    12631.40    13005.50    409.31 o 
  -7   8   4    38032.83    37811.96    540.49 o 
  -6   8   4    32911.95    31746.43    716.67 o 
  -5   8   4    15629.72    15874.36    709.90 o 
  -4   8   4    77740.28    75539.44    983.73 o 
  -3   8   4     6122.02     6567.34    238.10 o 
  -2   8   4    60034.20    58085.72    664.19 o 
  -1   8   4     3321.41     2808.67    475.54 o 
   0   8   4    23633.46    24712.54    437.60 o 
   1   8   4     2791.99     3109.51    136.87 o 
   2   8   4     7885.24     8049.47    365.44 o 
   3   8   4       39.84      261.32     89.50 o 
   4   8   4      183.24      343.84     78.32 o 
   5   8   4    11674.41    12970.94    592.20 o 
   6   8   4    12134.02    13490.76    384.16 o 
   7   8   4      592.47      703.47    237.12 o 
   8   8   4    21289.27    20414.45    554.28 o 
   9   8   4      643.54      626.25    146.76 o 
  10   8   4    13069.55    13083.32    879.57 o 
  11   8   4     3576.92     4038.55    503.73 o 
  12   8   4    21520.14    21154.65    823.67 o 
  13   8   4     1077.76      327.29    297.48 o 
  14   8   4     3474.92     2699.98    567.31 o 
  15   8   4     5791.18     4959.70   1157.05 o 
  16   8   4     5241.22     4902.70    851.50 o 
  17   8   4     3164.41     3358.68    750.44 o 
 -17   9   4    14873.85    16185.71    914.69 o 
 -16   9   4      380.38      771.22    266.20 o 
 -15   9   4    11059.42    11291.46    998.74 o 
 -14   9   4      553.84      788.93    247.72 o 
 -13   9   4    20886.13    19022.81    886.84 o 
 -12   9   4      968.89      595.40    266.55 o 
 -11   9   4    19063.19    17224.06    743.68 o 
 -10   9   4      186.56      127.52    111.02 o 
  -9   9   4     6256.46     5734.92    526.18 o 
  -8   9   4       28.87      226.19    159.44 o 
  -7   9   4     4525.52     4418.98    325.60 o 
  -6   9   4    11587.54    10882.99    379.02 o 
  -5   9   4        2.92       67.37     95.44 o 
  -4   9   4     9706.68     9927.57    365.00 o 
  -3   9   4     1540.35     1435.38    119.81 o 
  -2   9   4    57252.37    58419.49    572.67 o 
  -1   9   4     7176.62     6955.46    225.71 o 
   0   9   4    78882.87    84343.30    784.30 o 
   1   9   4     3135.67     3463.20    170.80 o 
   2   9   4   143463.56   144762.73   1172.74 o 
   3   9   4     2018.41     2554.46    221.82 o 
   4   9   4    77460.47    78807.77    957.04 o 
   5   9   4     9624.39    10198.83    276.38 o 
   6   9   4    67120.95    70121.13   1560.92 o 
   7   9   4     1593.12     1990.03    178.16 o 
   8   9   4    68194.29    71311.62   1090.68 o 
   9   9   4     5330.45     5428.03    453.91 o 
  10   9   4    23936.10    23590.74    617.03 o 
  11   9   4     2452.29     3403.52    541.80 o 
  12   9   4     6325.34     6084.09   1042.06 o 
  13   9   4     1041.73      588.22    174.98 o 
  14   9   4      106.11      481.82    202.49 o 
  15   9   4     1288.95     1458.11    468.19 o 
  16   9   4     1100.77      811.68    373.73 o 
  17   9   4     1783.63     1103.38    402.51 o 
 -17  10   4       23.28      614.15    246.74 o 
 -16  10   4      923.27     1290.16    423.36 o 
 -15  10   4      205.80      384.12    242.58 o 
 -14  10   4      583.42      633.10    210.57 o 
 -13  10   4     3480.15     3708.52    760.26 o 
 -12  10   4     5566.76     4690.03    728.80 o 
 -11  10   4     3547.92     3835.26    701.43 o 
 -10  10   4     3152.42     3298.66    385.23 o 
  -9  10   4    12641.69    12824.17    752.44 o 
  -8  10   4    19559.80    21975.79    742.28 o 
  -7  10   4    10508.82    10232.49    405.00 o 
  -6  10   4    20632.38    21039.91    630.83 o 
  -5  10   4      507.15      726.44    116.98 o 
  -4  10   4    13979.56    13914.50    414.98 o 
  -3  10   4      971.61     1032.72    152.25 o 
  -2  10   4    34209.48    34302.27    535.50 o 
  -1  10   4      758.31     1108.38    201.00 o 
   0  10   4    26316.58    27406.21    664.86 o 
   1  10   4        4.46       85.89     32.37 o 
   2  10   4     5647.18     5495.94    282.85 o 
   3  10   4     1921.37     2481.51    163.01 o 
   4  10   4     2010.34     2042.20    166.96 o 
   5  10   4      345.07      443.33     85.49 o 
   6  10   4      487.50      947.97    116.85 o 
   7  10   4     2950.66     2541.29    235.81 o 
   8  10   4     6628.26     7038.58    658.10 o 
   9  10   4       50.17      239.46     96.32 o 
  10  10   4     4743.47     4326.74    547.34 o 
  11  10   4     4901.19     4899.09    671.43 o 
  12  10   4       40.64      420.20    191.64 o 
  13  10   4     2957.43     1887.65    454.88 o 
  14  10   4     1012.82      733.80    196.72 o 
  15  10   4     4571.36     3990.69    934.42 o 
  16  10   4     1340.57     1430.54    337.13 o 
  17  10   4     2204.06     1158.53    450.65 o 
 -17  11   4      192.60      775.85    353.31 o 
 -16  11   4       95.14      591.91    196.15 o 
 -15  11   4     3205.26     3450.04    518.77 o 
 -14  11   4       15.54      181.17    342.67 o 
 -13  11   4     6542.54     7185.25   1108.52 o 
 -12  11   4        7.23      347.61    119.12 o 
 -11  11   4     4542.61     4067.81    547.20 o 
 -10  11   4     8388.87     8183.31    743.50 o 
  -9  11   4     3587.26     3120.13    299.99 o 
  -8  11   4     6323.75     5761.80    642.97 o 
  -7  11   4     5586.89     7005.35    494.36 o 
  -6  11   4     4705.94     4910.82    311.69 o 
  -5  11   4     3569.12     3761.34    211.68 o 
  -4  11   4      111.32      110.68     70.33 o 
  -3  11   4     8561.98     8394.16    301.63 o 
  -2  11   4     6964.99     4896.42    531.77 o 
  -1  11   4     7520.82     7806.68    577.82 o 
   0  11   4      311.31      209.83    148.16 o 
   1  11   4    28544.67    30913.72    520.75 o 
   2  11   4     1408.27     1712.51    128.06 o 
   3  11   4        2.18      100.14    107.31 o 
   4  11   4     3898.03     3439.56    258.62 o 
   5  11   4      169.66      265.16    124.05 o 
   6  11   4     3294.32     3028.32    389.11 o 
   7  11   4     4981.96     5775.98    454.87 o 
   8  11   4      191.78      183.65    188.71 o 
   9  11   4     3977.44     3908.11    585.11 o 
  10  11   4     2542.59     2252.30    322.98 o 
  11  11   4     3755.84     3766.19    526.26 o 
  12  11   4     4534.54     3581.92    741.63 o 
  13  11   4     2834.94     2427.43    612.81 o 
  14  11   4     3360.15     3286.60    726.79 o 
  15  11   4     1402.21     1837.13    272.37 o 
  16  11   4     1555.20     1584.25    466.32 o 
  17  11   4     2765.43     2168.35    364.74 o 
 -17  12   4       92.81      163.13    182.54 o 
 -16  12   4     6315.95     5784.95    766.61 o 
 -15  12   4       60.84      283.97    146.31 o 
 -14  12   4     1510.31     1017.54    407.09 o 
 -13  12   4      430.03      849.64    252.41 o 
 -12  12   4     9425.92     8624.11    717.84 o 
 -11  12   4     2384.32     2206.00    340.72 o 
 -10  12   4     4851.15     5626.51    680.57 o 
  -9  12   4       64.90      222.18    125.46 o 
  -8  12   4    10572.97     9820.66    680.59 o 
  -7  12   4    19438.65    19555.13    442.05 o 
  -6  12   4     9621.48     9732.44    494.77 o 
  -5  12   4    22492.42    21523.80    541.78 o 
  -4  12   4    24147.82    22960.62    532.36 o 
  -3  12   4    37640.07    36836.59    802.65 o 
  -2  12   4    15802.45    13617.97    952.20 o 
  -1  12   4    36516.08    33603.38    782.74 o 
   0  12   4      530.41      478.24    199.31 o 
   1  12   4    52021.47    50219.28    762.20 o 
   2  12   4     8359.74     8939.43    293.40 o 
   3  12   4    45552.73    42828.43    501.82 o 
   4  12   4     2525.75     3030.24    264.51 o 
   5  12   4     2429.01     2691.81    297.83 o 
   6  12   4     1457.25     1908.34    194.98 o 
   7  12   4    24043.98    22938.10    704.99 o 
   8  12   4     1414.06     1568.07    265.90 o 
   9  12   4     7594.59     7997.81    649.88 o 
  10  12   4       25.93      342.11    152.44 o 
  11  12   4     9747.67    10038.55   1373.17 o 
  12  12   4     5430.17     5555.06    914.44 o 
  13  12   4      627.71      740.86    228.93 o 
  14  12   4     6049.54     4899.20   1020.27 o 
  15  12   4     5659.28     5190.16    804.45 o 
  16  12   4     4194.57     3502.27    747.73 o 
 -16  13   4       27.26      462.91    227.16 o 
 -15  13   4     2620.63     1983.19    492.78 o 
 -14  13   4       64.33      576.11    272.60 o 
 -13  13   4     5374.15     4919.56   1379.85 o 
 -12  13   4       32.90      175.19    124.53 o 
 -11  13   4     7622.97     6952.31    805.89 o 
 -10  13   4      133.76      363.45    126.97 o 
  -9  13   4      152.60      387.16    123.56 o 
  -8  13   4     1392.02      943.16    129.88 o 
  -7  13   4    11971.85    12292.62    464.15 o 
  -6  13   4       16.70      128.09    107.06 o 
  -5  13   4     1664.28     1814.83    152.69 o 
  -4  13   4     2880.45     3262.66    232.87 o 
  -3  13   4     1176.21     1113.88     85.36 o 
  -2  13   4     4956.73     4448.43    525.07 o 
  -1  13   4       13.32      285.91    113.18 o 
   0  13   4     6066.37     6791.79    551.58 o 
   1  13   4     2049.94     1916.55    241.01 o 
   2  13   4    24682.56    22444.69    517.65 o 
   3  13   4    12684.75    12466.66    305.64 o 
   4  13   4    15477.99    15066.76    445.70 o 
   5  13   4     2542.94     2576.11    248.73 o 
   6  13   4    32149.92    31806.36    844.82 o 
   7  13   4     3696.29     3863.86    397.06 o 
   8  13   4     2417.81     2456.80    233.23 o 
   9  13   4       86.48      193.82    130.46 o 
  10  13   4     5560.23     5832.95    720.86 o 
  11  13   4      315.60      276.49    131.40 o 
  12  13   4     3504.02     3724.52    742.82 o 
  13  13   4     1999.66     2644.04    549.27 o 
  14  13   4      143.89      581.58    340.94 o 
  15  13   4        0.04      349.28    233.44 o 
  16  13   4      993.64     1131.14    298.52 o 
 -16  14   4     1401.38     2126.68    312.65 o 
 -15  14   4      274.57      442.73    123.20 o 
 -14  14   4    12158.30    14858.50   1033.08 o 
 -13  14   4     2564.06     2563.95    547.60 o 
 -12  14   4     5311.05     4983.33    822.93 o 
 -11  14   4     1928.04     2547.99    374.46 o 
 -10  14   4     2746.02     2973.25    440.12 o 
  -9  14   4       95.90      418.49    183.61 o 
  -8  14   4      752.10      653.62    114.49 o 
  -7  14   4     1458.91     1430.57    151.21 o 
  -6  14   4      735.30      660.49    146.67 o 
  -5  14   4      304.48      244.54    106.79 o 
  -4  14   4     2626.43     2927.47    207.83 o 
  -3  14   4      222.09      379.19    144.42 o 
  -2  14   4       23.61      295.70    111.94 o 
  -1  14   4     8134.44     8504.78    560.03 o 
   0  14   4     1817.05     1188.34    176.76 o 
   1  14   4    20041.53    17673.29    692.98 o 
   2  14   4      150.13      217.15    163.73 o 
   3  14   4    20429.98    18995.58    548.95 o 
   4  14   4      713.90      881.31    109.93 o 
   5  14   4    36560.60    36360.01    577.51 o 
   6  14   4      220.44      273.44     99.57 o 
   7  14   4      687.62      960.45    123.63 o 
   8  14   4     1233.06     1118.12    189.39 o 
   9  14   4     6574.42     7848.43    762.09 o 
  10  14   4       49.26      396.49    121.52 o 
  11  14   4     2294.11     2088.64    307.57 o 
  12  14   4     2292.96     2610.82    593.75 o 
  13  14   4     3900.66     4756.06   1103.73 o 
  14  14   4      909.15      831.69    247.04 o 
  15  14   4      469.42      810.76    389.63 o 
  16  14   4       92.13      298.30    209.83 o 
 -16  15   4      152.86      376.56    305.96 o 
 -15  15   4      827.65      685.18    210.30 o 
 -14  15   4     1686.65     1676.14    449.89 o 
 -13  15   4     1094.99     1672.20    533.00 o 
 -12  15   4     5049.92     4739.32    856.42 o 
 -11  15   4     6848.84     6805.84    925.64 o 
 -10  15   4    11478.67    12026.60    767.34 o 
  -9  15   4     7483.01     7681.79    677.10 o 
  -8  15   4    17606.32    17211.47    698.77 o 
  -7  15   4    19535.88    20514.21    781.35 o 
  -6  15   4    27175.53    26654.09    919.95 o 
  -5  15   4    36577.83    37945.20    595.24 o 
  -4  15   4    36874.92    38137.78    581.27 o 
  -3  15   4    42060.32    44386.01   1769.20 o 
  -2  15   4    18405.02    18351.16    812.11 o 
  -1  15   4    12220.84    13980.33    803.04 o 
   0  15   4    14251.83    15152.08    754.34 o 
   1  15   4    13181.08    14042.83    629.56 o 
   2  15   4     5275.56     5536.11    420.07 o 
   3  15   4    13003.43    12133.78    397.81 o 
   4  15   4       27.51      316.21     65.79 o 
   5  15   4       18.17       98.01    137.80 o 
   6  15   4      821.02      796.94    113.48 o 
   7  15   4     2731.52     3304.17    331.53 o 
   8  15   4     1091.71     1155.43    177.69 o 
   9  15   4     5408.10     5008.00    536.64 o 
  10  15   4     8294.41     7372.04    758.21 o 
  11  15   4     9458.85     9846.57    915.09 o 
  12  15   4     2403.99     2455.66    574.94 o 
  13  15   4    17448.02    18353.40   1666.88 o 
  14  15   4     7947.49     7639.06   1035.73 o 
  15  15   4    10869.68    11280.12   1053.39 o 
  16  15   4     6655.86     7210.22    841.53 o 
 -16  16   4     6846.43     7595.63   1209.35 o 
 -15  16   4      912.99      508.42    268.10 o 
 -14  16   4     6795.55     7138.41    487.91 o 
 -13  16   4     1485.83     1273.28    368.89 o 
 -12  16   4     9731.21     8337.05    930.83 o 
 -11  16   4     2291.58     2260.16    389.11 o 
 -10  16   4     1003.20     1097.25    318.10 o 
  -9  16   4      200.51      320.63    137.17 o 
  -8  16   4      129.40      274.40    135.52 o 
  -7  16   4       37.59      272.01     66.68 o 
  -6  16   4     3144.33     3013.88    255.94 o 
  -5  16   4     1451.54     1532.10    196.55 o 
  -4  16   4    10674.28    10569.29    413.62 o 
  -3  16   4     4961.17     4774.06    476.59 o 
  -2  16   4     9552.86     8987.81    683.60 o 
  -1  16   4     6339.07     7382.40    729.97 o 
   0  16   4     4787.08     5123.78    513.38 o 
   1  16   4    17846.95    19251.52    708.64 o 
   2  16   4      337.80      266.42     60.82 o 
   3  16   4    34012.29    32108.12    628.67 o 
   4  16   4     3054.53     3081.67    253.86 o 
   5  16   4    27217.75    29420.07    532.34 o 
   6  16   4     5135.42     5320.90    470.08 o 
   7  16   4    28748.71    27425.37    558.41 o 
   8  16   4     1578.08     1497.25    209.04 o 
   9  16   4     3362.09     3012.59    427.34 o 
  10  16   4     2128.50     2128.96    350.47 o 
  11  16   4     8304.46     6709.92   1123.46 o 
  12  16   4     2838.26     3468.93    764.60 o 
  13  16   4       78.94      291.00    207.81 o 
  14  16   4      594.48      911.53    262.09 o 
  15  16   4       79.66      264.78    169.07 o 
 -15  17   4    10568.87    10059.94    851.89 o 
 -14  17   4     1372.25     1380.43    306.95 o 
 -13  17   4    15190.30    16170.14    876.67 o 
 -12  17   4     5163.65     3461.34    956.30 o 
 -11  17   4     3189.60     2138.17    392.03 o 
 -10  17   4     2216.54     1698.09    385.78 o 
  -9  17   4     3649.27     3673.34    598.85 o 
  -8  17   4       70.49      238.65    152.11 o 
  -7  17   4     5123.95     5101.34    466.20 o 
  -6  17   4     3279.36     3126.09    326.38 o 
  -5  17   4      246.18      227.12     75.33 o 
  -4  17   4     3351.39     2921.65    244.21 o 
  -3  17   4    21227.80    19441.49    894.46 o 
  -2  17   4     7549.98     6458.52    492.99 o 
  -1  17   4     3567.51     3187.04    414.94 o 
   0  17   4    31132.76    33726.52    804.16 o 
   1  17   4     1031.30     1246.77    182.72 o 
   2  17   4    19563.07    20180.53    411.37 o 
   3  17   4      802.71     1001.09    196.20 o 
   4  17   4    70785.52    72858.91   1385.79 o 
   5  17   4        9.12      344.79    100.01 o 
   6  17   4    21416.07    19628.43    776.63 o 
   7  17   4     1324.88     1506.24    209.13 o 
   8  17   4    14223.30    14863.19    927.50 o 
   9  17   4     5364.88     5052.43    649.68 o 
  10  17   4     6745.62     6602.53    871.93 o 
  11  17   4     7510.43     6516.11   1253.84 o 
  12  17   4     2978.72     3572.06    729.46 o 
  13  17   4     3432.91     3049.27    745.44 o 
  14  17   4      326.19      387.79    151.24 o 
  15  17   4      888.90      393.13    233.95 o 
 -15  18   4      787.69      920.00    292.01 o 
 -14  18   4     3212.41     2516.96    682.86 o 
 -13  18   4     9945.40    10884.69   1354.66 o 
 -12  18   4     4288.77     3653.25   1025.55 o 
 -11  18   4    16968.05    16632.40    693.86 o 
 -10  18   4    17047.05    18304.95   1096.17 o 
  -9  18   4    33082.36    33468.23    949.58 o 
  -8  18   4    16223.81    15917.12    891.26 o 
  -7  18   4    29681.44    30766.55    803.12 o 
  -6  18   4    39901.23    39726.34   1071.81 o 
  -5  18   4    32640.35    32659.59    604.48 o 
  -4  18   4    44109.69    46242.60    831.61 o 
  -3  18   4    12232.50    12324.99    927.29 o 
  -2  18   4    35997.96    37513.24    801.79 o 
  -1  18   4     1343.01     1889.26    341.66 o 
   0  18   4    24416.95    23514.07   1269.34 o 
   1  18   4        6.70      166.26    187.36 o 
   2  18   4    10842.01    10053.35    352.64 o 
   3  18   4     1947.38     2116.49    258.33 o 
   4  18   4     2713.87     2910.47    280.50 o 
   5  18   4      363.87      509.77    199.32 o 
   6  18   4     3649.64     3017.85    305.49 o 
   7  18   4      250.96      191.16    187.95 o 
   8  18   4     4871.12     4889.71    588.08 o 
   9  18   4     8201.97     8194.35    787.06 o 
  10  18   4    22396.71    23676.91   2214.49 o 
  11  18   4     4250.82     3514.03    818.22 o 
  12  18   4    16591.17    17891.14   1212.60 o 
  13  18   4     9649.03     9283.72    904.46 o 
  14  18   4    16948.76    17571.66   1576.23 o 
  15  18   4     6623.07     5678.19    863.49 o 
 -15  19   4     4589.71     2893.35    937.53 o 
 -14  19   4     3798.40     3167.68    448.40 o 
 -13  19   4     2618.08     2772.48    461.05 o 
 -12  19   4     7538.38     7226.90   1436.57 o 
 -11  19   4      745.90      806.62    190.55 o 
 -10  19   4    12880.32    13562.73   1217.86 o 
  -9  19   4     3574.21     2709.62    479.60 o 
  -8  19   4     4807.61     4427.68    529.50 o 
  -7  19   4     1823.70     1963.52    325.27 o 
  -6  19   4      902.20     1122.90    150.72 o 
  -5  19   4     7996.34     7166.00    516.27 o 
  -4  19   4     3019.34     3133.80    447.11 o 
  -3  19   4    10608.49    11922.26    865.76 o 
  -2  19   4    16788.43    17750.79    975.73 o 
  -1  19   4     1510.74     1455.45    194.30 o 
   0  19   4    37825.36    41313.98   1191.13 o 
   1  19   4     1532.72     1443.75    400.04 o 
   2  19   4    43192.92    44088.99    726.35 o 
   3  19   4     4213.36     4192.72    365.68 o 
   4  19   4    35460.68    36067.29    635.79 o 
   5  19   4     1417.45     1354.45    186.77 o 
   6  19   4    29482.54    30090.98    754.43 o 
   7  19   4    14278.33    14952.82    765.64 o 
   8  19   4     7167.15     7019.05    677.56 o 
   9  19   4     4755.98     4969.09    603.72 o 
  10  19   4     4626.23     4277.81    639.81 o 
  11  19   4     4790.99     3824.38   1101.36 o 
  12  19   4      100.02      364.53    208.83 o 
  13  19   4     4140.38     3138.38    846.72 o 
  14  19   4      407.34      698.10    215.08 o 
  15  19   4      153.57      247.17    199.16 o 
 -14  20   4    13187.84    13139.72    745.34 o 
 -13  20   4     3416.71     3331.03    609.08 o 
 -12  20   4     6977.64     7325.35    775.74 o 
 -11  20   4     2291.53     2396.64    414.01 o 
 -10  20   4     1522.22     1455.48    268.63 o 
  -9  20   4     3574.09     3657.38    494.69 o 
  -8  20   4      136.85      245.90     84.51 o 
  -7  20   4      470.83      541.07    126.66 o 
  -6  20   4     6816.03     7227.32    559.59 o 
  -5  20   4      965.03      985.01    147.00 o 
  -4  20   4    13414.62    11651.52   1522.83 o 
  -3  20   4      302.87      267.21    157.88 o 
  -2  20   4    32947.54    36592.66   1069.46 o 
  -1  20   4    19898.45    20251.50   1073.23 o 
   0  20   4    14461.61    13507.01    942.03 o 
   1  20   4    22359.11    22981.36   1335.67 o 
   2  20   4    14568.46    14377.34    563.11 o 
   3  20   4    55186.06    55501.05   1428.05 o 
   4  20   4        1.75      170.02     64.09 o 
   5  20   4    37638.79    39182.54    846.80 o 
   6  20   4      782.45      717.15    154.35 o 
   7  20   4    26027.16    28217.38    592.93 o 
   8  20   4     6711.57     5740.91    793.16 o 
   9  20   4    20106.82    19618.45   1486.30 o 
  10  20   4     8428.60     7006.33    924.17 o 
  11  20   4     2002.89     2039.73    544.60 o 
  12  20   4     5317.68     4002.27   1006.73 o 
  13  20   4      122.21      174.43    128.76 o 
  14  20   4     2051.15     1977.38    458.18 o 
 -14  21   4     5603.89     3845.05    823.95 o 
 -13  21   4     1666.09     1784.46    301.70 o 
 -12  21   4    11083.57    11787.93    975.44 o 
 -11  21   4     5996.39     7034.88   1368.09 o 
 -10  21   4    15386.65    16535.39   1456.01 o 
  -9  21   4    22779.44    22399.47    885.91 o 
  -8  21   4    18609.66    19292.39    807.11 o 
  -7  21   4    35026.91    37568.02   1114.33 o 
  -6  21   4     6218.63     7002.62    606.23 o 
  -5  21   4    74618.18    77037.90   1683.91 o 
  -4  21   4     6106.55     5146.00   1022.27 o 
  -3  21   4    33965.05    32958.77   1033.59 o 
  -2  21   4       35.74      171.55    102.23 o 
  -1  21   4    33378.60    34034.22   1040.78 o 
   0  21   4      216.26      366.30    130.05 o 
   1  21   4     4936.92     5923.40    671.70 o 
   2  21   4     2582.40     2374.31    200.93 o 
   3  21   4      177.48      241.26     71.22 o 
   4  21   4      370.08      354.30     81.38 o 
   5  21   4     8182.81     8329.83    575.78 o 
   6  21   4       48.20      100.38     72.38 o 
   7  21   4    19287.28    20242.80    926.37 o 
   8  21   4     1708.80     1550.11    282.53 o 
   9  21   4    19237.21    19064.56    752.12 o 
  10  21   4     3916.77     3148.29    590.30 o 
  11  21   4    17519.17    18535.37    981.91 o 
  12  21   4     7987.05     7267.49    729.71 o 
  13  21   4    10709.99    12209.15    767.93 o 
  14  21   4     9866.62    10467.97    720.99 o 
 -13  22   4     2815.52     2339.71    283.15 o 
 -12  22   4     1870.89     2448.52    345.54 o 
 -11  22   4    14929.14    16459.87   1420.97 o 
 -10  22   4      446.35      659.46    197.26 o 
  -9  22   4    10035.20    11663.53   1188.66 o 
  -8  22   4     1427.20     1204.48    220.74 o 
  -7  22   4     5047.29     5128.84    617.28 o 
  -6  22   4     3355.19     3484.03    530.10 o 
  -5  22   4      113.96      254.79     68.82 o 
  -4  22   4     5565.95     6023.69   1279.49 o 
  -3  22   4    11331.93    11390.34   1179.67 o 
  -2  22   4     9005.87     7976.16    923.59 o 
  -1  22   4    21544.89    21740.47   2198.13 o 
   1  22   4    43459.59    44368.89   2115.91 o 
   2  22   4      253.10      210.73     82.96 o 
   3  22   4    32412.33    32250.57    858.48 o 
   4  22   4     2200.39     2275.40    271.63 o 
   5  22   4    34126.52    34962.59    816.04 o 
   6  22   4     4650.73     4275.49    568.05 o 
   7  22   4    14273.59    15401.16    988.20 o 
   8  22   4    13879.75    13232.33   1780.84 o 
   9  22   4     8744.31     8914.61   1009.48 o 
  10  22   4     6957.60     5474.35    892.48 o 
  11  22   4      611.26      660.59    288.95 o 
  12  22   4     6559.89     5134.66    866.21 o 
  13  22   4       58.48      207.60    215.24 o 
 -13  23   4     2655.49     1904.49    341.91 o 
 -12  23   4     7533.55     6455.00    847.00 o 
 -11  23   4      716.05     1575.94    552.22 o 
 -10  23   4     6875.92     6095.78   1269.08 o 
  -9  23   4        7.50      237.94    134.50 o 
  -8  23   4     9953.42    10149.96   1241.44 o 
  -7  23   4     2838.79     2537.21    350.99 o 
  -6  23   4      104.26      177.02    115.25 o 
  -5  23   4     4308.42     4432.31    519.63 o 
  -4  23   4     1832.77     2546.46    510.62 o 
  -3  23   4     6254.29     6783.91   1175.48 o 
  -2  23   4    17538.95    16302.42   3363.46 o 
  -1  23   4    25047.49    24689.00   1123.82 o 
   0  23   4    33996.06    33778.38   1183.85 o 
   1  23   4     3488.14     3504.41    614.99 o 
   2  23   4    50526.97    51889.11    732.73 o 
   3  23   4     1572.74     1500.53    187.86 o 
   4  23   4    45406.02    47217.34    788.97 o 
   5  23   4     1502.71     1265.85    309.20 o 
   6  23   4    27227.94    27312.34    980.70 o 
   7  23   4     2074.67     1665.67    305.03 o 
   8  23   4    22810.09    23361.99   1961.68 o 
   9  23   4     8095.65     6537.65   1075.59 o 
  10  23   4     4985.09     4205.60   1203.19 o 
  11  23   4     9456.43     7787.63    589.17 o 
  12  23   4       10.77      327.59    284.93 o 
  13  23   4     1586.59     1218.26    281.28 o 
 -13  24   4     5898.47     6739.90   1121.13 o 
 -12  24   4     3585.00     3598.50   1144.57 o 
 -11  24   4    14285.85    16774.54    650.42 o 
 -10  24   4    10445.42    10579.15   1309.16 o 
  -9  24   4    25201.75    27165.46   1622.58 o 
  -8  24   4    24001.67    25624.77   1292.22 o 
  -7  24   4    15933.62    17311.21    830.57 o 
  -6  24   4    36623.30    38722.20   1375.16 o 
  -5  24   4    10787.67    10998.74    748.42 o 
  -4  24   4    52777.04    52848.33   2528.29 o 
  -3  24   4     2136.16     2495.18    714.72 o 
  -2  24   4    28489.83    28573.62   1004.33 o 
  -1  24   4      268.52      308.51    210.99 o 
   0  24   4    24881.29    22964.05    822.69 o 
   1  24   4     2213.14     2122.83    488.51 o 
   2  24   4     3179.79     2792.33    308.73 o 
   3  24   4      840.34      949.96    166.79 o 
   4  24   4     1048.55      960.29    168.39 o 
   5  24   4      408.34      500.97    150.44 o 
   6  24   4     9491.51     8695.40    777.68 o 
   7  24   4      134.91      159.54     80.36 o 
   8  24   4    15053.69    15841.04    991.82 o 
   9  24   4     1610.80     1330.63    282.45 o 
  10  24   4    18053.64    16513.06    629.35 o 
  11  24   4     4533.89     3538.07    853.51 o 
  12  24   4    14236.57    15421.24    956.71 o 
 -12  25   4     3360.48     2563.45    574.44 o 
 -11  25   4     2248.05     2417.49    747.04 o 
 -10  25   4     8593.86     7580.41    982.85 o 
  -9  25   4       48.21      295.32    168.60 o 
  -8  25   4     4887.71     4713.34    929.26 o 
  -7  25   4     4791.71     4062.56    771.57 o 
  -6  25   4      923.73      760.42    158.23 o 
  -5  25   4     7959.35     8060.28    975.14 o 
  -4  25   4     2668.40     2747.79    629.37 o 
  -3  25   4    25407.23    27114.98   2213.95 o 
  -2  25   4     2973.25     2881.43    703.54 o 
  -1  25   4    21671.73    20548.22   1119.27 o 
   0  25   4    16959.34    15559.42   1384.51 o 
   1  25   4    13961.37    14773.65   1242.49 o 
   2  25   4    25371.02    25582.58    910.26 o 
   3  25   4       31.64      101.66     91.61 o 
   4  25   4    26530.03    27286.24    962.09 o 
   5  25   4      547.00      440.68    189.29 o 
   6  25   4    22224.23    21789.54   1048.99 o 
   7  25   4     5912.29     5609.48    749.80 o 
   8  25   4    19033.86    20636.62   1444.20 o 
   9  25   4     9821.01     8646.80    812.05 o 
  10  25   4     6475.03     6118.45    342.98 o 
  11  25   4     4776.44     3598.05    591.10 o 
  12  25   4      333.30      512.34    221.21 o 
 -11  26   4     4471.60     5035.21    724.86 o 
 -10  26   4      976.74     1522.02    287.52 o 
  -9  26   4    13174.01    13553.86   1590.93 o 
  -8  26   4       39.92      153.35    119.37 o 
  -7  26   4     2476.63     2510.81    629.91 o 
  -6  26   4     3770.68     3381.87    689.04 o 
  -5  26   4      462.69      624.27    274.38 o 
  -4  26   4     4730.47     5218.73   1355.67 o 
  -3  26   4     1804.23     2135.89    534.96 o 
  -2  26   4    13730.18    14347.72   1587.57 o 
  -1  26   4    16889.41    17784.37   7142.85 o 
   0  26   4    12233.10    11772.48   1856.96 o 
   1  26   4    26439.42    26688.76   1673.66 o 
   2  26   4     1022.35      605.25    146.06 o 
   3  26   4    34519.68    36517.70   1445.16 o 
   4  26   4     1264.79      990.41    198.73 o 
   5  26   4    22565.72    23747.98    972.72 o 
   6  26   4     6183.13     6133.41    779.12 o 
   7  26   4    23589.97    26586.51   1345.10 o 
   8  26   4     3993.46     3568.90    296.10 o 
   9  26   4    12512.65    14711.34   1690.22 o 
  10  26   4    12015.48    13592.48    954.28 o 
  11  26   4     1407.26     1336.40    257.09 o 
 -11  27   4     2307.00     2184.02    377.01 o 
 -10  27   4    19654.77    23228.15   2221.10 o 
  -9  27   4     5838.05     7642.43    694.14 o 
  -8  27   4    20509.56    21781.49   1708.23 o 
  -7  27   4    14805.17    16654.54    846.20 o 
  -6  27   4    21050.00    23801.19   1730.39 o 
  -5  27   4    20840.84    23589.55   2145.64 o 
  -4  27   4     4807.40     5060.98   1398.42 o 
  -3  27   4    23802.99    23959.20   1716.50 o 
  -2  27   4     1958.02     2044.16    537.42 o 
  -1  27   4    20349.13    20163.99   1230.18 o 
   0  27   4      417.53     -149.09    199.63 o 
   1  27   4    18080.80    19432.54   1173.36 o 
   2  27   4     1708.08     1087.74    445.12 o 
   3  27   4     2138.60     1831.88    294.33 o 
   4  27   4     1494.92     1207.88    252.05 o 
   5  27   4       79.38      206.60    224.54 o 
   6  27   4      610.85      798.47    381.13 o 
   7  27   4     5563.68     5288.95    481.81 o 
   8  27   4        3.43        3.22    149.14 o 
   9  27   4    11650.63    11664.74    509.50 o 
  10  27   4     1423.62     1859.53    302.91 o 
  11  27   4    13270.78    13982.12   1161.79 o 
 -10  28   4     1061.11     2084.81    241.23 o 
  -9  28   4     5738.31     6047.39    469.75 o 
  -8  28   4      371.58      600.78    472.23 o 
  -7  28   4     6795.30     6786.59    738.86 o 
  -6  28   4     3847.42     4154.63    557.72 o 
  -5  28   4     1003.42     1014.64    331.77 o 
  -4  28   4     7736.30     6807.61   1891.69 o 
  -3  28   4      166.09      614.21    258.56 o 
  -2  28   4    16071.85    14225.14   2172.36 o 
  -1  28   4     4209.62     3726.39   1167.20 o 
   0  28   4    21849.50    23427.41   1686.92 o 
   1  28   4    16045.20    15692.73   8723.57 o 
   2  28   4     6665.18     7460.35   1713.69 o 
   3  28   4    22122.44    22117.38   1104.80 o 
   4  28   4     1128.34      754.29    282.88 o 
   5  28   4    19084.29    17440.24   1412.01 o 
   6  28   4       55.61      287.48    207.46 o 
   7  28   4    16040.24    18836.92    951.83 o 
   8  28   4     3819.74     2183.55    827.25 o 
   9  28   4     7328.56     5724.84   1101.59 o 
  10  28   4     5958.95     5572.00    813.25 o 
  -9  29   4     1107.45     1654.34    319.13 o 
  -8  29   4     6197.94     5862.15    671.02 o 
  -7  29   4      907.34     1115.58    329.84 o 
  -6  29   4       86.38      582.55    229.05 o 
  -5  29   4     1992.85     2210.83    251.00 o 
  -4  29   4       78.58      428.97    207.15 o 
  -3  29   4     5479.86     5753.53   1526.07 o 
  -2  29   4     4415.21     3885.99    913.68 o 
  -1  29   4     8723.69     7414.82   2265.03 o 
   0  29   4    13412.32    14127.72   1724.39 o 
   1  29   4     1596.59     1378.44    621.98 o 
   2  29   4    21489.53    20966.60   1541.51 o 
   3  29   4      127.77      397.94    282.54 o 
   4  29   4    18068.12    20536.79    999.48 o 
   5  29   4     3823.49     3234.58    723.74 o 
   6  29   4    18370.07    18429.92    982.44 o 
   7  29   4     1790.99     1819.20    585.96 o 
   8  29   4    18027.26    17812.27   1572.89 o 
   9  29   4     4393.20     4240.00    849.23 o 
  -8  30   4     6833.33     7171.91   1133.11 o 
  -7  30   4    17395.45    18783.38   2001.55 o 
  -6  30   4    11950.10    11731.43   1107.69 o 
  -5  30   4    11238.20    11575.09    680.95 o 
  -4  30   4    23210.50    25960.59   1732.25 o 
  -3  30   4     6749.71     7177.04    668.75 o 
  -2  30   4    23352.71    25293.52   1179.79 o 
  -1  30   4     5817.71     3918.01   1139.63 o 
   0  30   4    19480.15    18432.76    915.49 o 
   1  30   4       53.78       23.70    127.17 o 
   2  30   4     9582.02     8971.89   1041.51 o 
   3  30   4        5.78      178.09    218.23 o 
   4  30   4      146.71      453.53    249.97 o 
   5  30   4      830.83      632.50    236.63 o 
   6  30   4      276.52      437.61    162.58 o 
   7  30   4      539.88      458.09    325.83 o 
   8  30   4     7794.57     5882.15   1356.94 o 
  -7  31   4       97.23       34.02    133.76 o 
  -6  31   4     1032.93      744.61    301.65 o 
  -5  31   4     1818.18     2107.95    467.74 o 
  -4  31   4       97.13      411.06    190.59 o 
  -3  31   4     3777.40     3823.65    658.15 o 
  -1  31   4     7633.37     8956.38   5763.29 o 
   0  31   4     3000.26     2043.32    479.97 o 
   1  31   4     5173.70     4191.05   1144.83 o 
   2  31   4    11945.58    12226.26   7363.60 o 
   3  31   4     1712.44     1346.20    421.10 o 
   4  31   4     9296.44     9052.49    390.28 o 
   5  31   4      261.53      861.56    378.19 o 
   6  31   4     9340.78     8844.49    746.06 o 
   7  31   4       60.16       79.69    132.08 o 
  -6  32   4        0.91      131.04    180.84 o 
  -5  32   4      219.24      310.34    136.84 o 
  -4  32   4       11.67      439.49    195.97 o 
  -3  32   4      974.55     1251.07    301.62 o 
  -2  32   4     1206.86     1227.02    593.60 o 
  -1  32   4     7463.44     7013.72    933.11 o 
   0  32   4      454.28      598.40    403.92 o 
   1  32   4    10619.06    11514.41    434.29 o 
   2  32   4      444.38      340.20    212.31 o 
   3  32   4    11348.31    11218.20    436.25 o 
   4  32   4       21.27     -197.10    197.10 o 
   5  32   4     9895.23    10532.72    849.07 o 
   6  32   4      126.26      264.53    214.22 o 
  -4  33   4     5474.79     4160.41    601.73 o 
  -3  33   4     7954.01     7732.50   1038.67 o 
  -2  33   4     6501.01     5837.83   1137.93 o 
  -1  33   4     5293.27     3878.69    896.31 o 
   0  33   4     3523.04     1951.93    802.82 o 
   1  33   4     6355.90     4359.94    941.30 o 
   2  33   4     2128.44     1554.35    372.09 o 
   3  33   4      423.49      635.82    167.85 o 
   4  33   4      917.14      442.72    313.41 o 
  -1  34   4     1245.05      500.09    250.08 o 
   0  34   4       29.10      192.61    154.75 o 
   1  34   4     1525.75     1155.01    316.20 o 
 -17   1   5     4169.74     3739.05    651.41 o 
 -16   1   5     1633.66     1709.64    296.13 o 
 -15   1   5    11643.62    12238.77   1555.32 o 
 -14   1   5      791.34     1067.06    275.38 o 
 -13   1   5    19339.19    18337.82   1042.48 o 
 -12   1   5        3.31       35.08    121.41 o 
 -11   1   5    17447.13    17483.33    855.11 o 
 -10   1   5      388.70      470.94    110.16 o 
  -9   1   5     7332.33     7780.48    417.98 o 
  -8   1   5     2340.74     2436.43    261.06 o 
  -7   1   5    11382.45    11013.19    398.62 o 
  -6   1   5     1802.47     2706.40    251.41 o 
  -5   1   5     4872.86     3786.17    211.09 o 
  -4   1   5        4.56      204.72     70.15 o 
  -3   1   5     7726.63     6519.19    221.70 o 
  -2   1   5       85.13      142.82     66.17 o 
  -1   1   5      369.13      719.84    103.10 o 
   0   1   5    10994.32    11659.20    455.29 o 
   1   1   5      683.65      885.56    114.53 o 
   2   1   5    20239.54    18921.65    505.54 o 
   3   1   5     7600.56     7209.48    365.32 o 
   4   1   5    13332.17    13689.48    396.15 o 
   5   1   5      166.83      274.06     88.05 o 
   6   1   5    33360.39    31922.76    721.31 o 
   7   1   5     7477.49     8086.41    657.20 o 
   8   1   5    29912.56    29995.44    642.81 o 
   9   1   5     1727.70     1757.90    276.29 o 
  10   1   5    33157.62    32861.09    875.18 o 
  11   1   5      682.24      962.75    265.32 o 
  12   1   5    11370.45    14139.00   1298.84 o 
  13   1   5       71.92      417.24    209.90 o 
  14   1   5    10414.68    10943.28   1004.84 o 
  15   1   5      854.03     1323.71    612.03 o 
  16   1   5     2785.47     2558.06    519.14 o 
  17   1   5       29.98      522.87    188.54 o 
 -17   2   5     1496.35     1910.82    336.01 o 
 -16   2   5      961.81      858.19    213.88 o 
 -15   2   5     4879.26     5475.70   1251.43 o 
 -14   2   5      897.68     1293.49    316.05 o 
 -13   2   5      174.51       34.47    237.31 o 
 -12   2   5     1377.90     1741.01    426.26 o 
 -11   2   5      243.33      499.88    142.86 o 
 -10   2   5     9825.84     9447.83    735.86 o 
  -9   2   5     1482.78     1881.42    247.94 o 
  -8   2   5    23704.21    24378.65    643.32 o 
  -7   2   5     6817.43     6665.94    491.10 o 
  -6   2   5    47434.64    46646.05    558.51 o 
  -5   2   5    20799.25    20598.80    548.13 o 
  -4   2   5    47063.95    45928.14    731.82 o 
  -3   2   5    23459.24    21488.23    571.64 o 
  -2   2   5    77619.51    73420.70    647.96 o 
  -1   2   5      872.33     1032.73     85.38 o 
   0   2   5    27622.59    24464.27    598.21 o 
   1   2   5    40287.96    37342.52    586.79 o 
   2   2   5    11768.38    12015.46    395.20 o 
   3   2   5     2702.40     3016.13    184.35 o 
   4   2   5    15712.82    15476.38    420.88 o 
   5   2   5     3301.93     3057.13    254.92 o 
   6   2   5      100.01      125.09    100.48 o 
   7   2   5     7550.63     8188.50    457.87 o 
   8   2   5       70.33      479.98    156.96 o 
   9   2   5    13855.14    14602.91    562.26 o 
  10   2   5     2375.22     2845.23    337.91 o 
  11   2   5     6614.39     7204.68    866.60 o 
  12   2   5       27.66      482.10    230.51 o 
  13   2   5     3857.92     4555.18    734.24 o 
  14   2   5     5008.85     5589.27   1091.64 o 
  15   2   5     5553.10     6178.48   1317.46 o 
  16   2   5     1577.83     1418.98    394.29 o 
  17   2   5     4245.87     3619.70    941.03 o 
 -17   3   5        6.41      434.43    160.64 o 
 -16   3   5      164.18      552.52    243.27 o 
 -15   3   5      592.54      642.66    219.84 o 
 -14   3   5       39.06      363.33    196.96 o 
 -13   3   5     1913.18     1831.10    461.71 o 
 -12   3   5      672.89      655.94    228.60 o 
 -11   3   5     1214.44      751.23    183.26 o 
 -10   3   5     6675.27     6350.70    629.46 o 
  -9   3   5      224.87      311.62     90.73 o 
  -8   3   5     4750.06     4282.96    318.39 o 
  -7   3   5     1061.26     1218.97    121.73 o 
  -6   3   5    13413.22    13794.25    430.92 o 
  -5   3   5       44.37      177.12     61.20 o 
  -4   3   5    11323.52    10990.07    381.92 o 
  -3   3   5     2412.29     2372.46    190.81 o 
  -2   3   5      135.67      275.38     60.42 o 
  -1   3   5     1919.17     1896.41    140.89 o 
   0   3   5     5614.49     5563.66    193.70 o 
   1   3   5    18255.43    19044.60    517.91 o 
   2   3   5     6846.45     8289.80    293.99 o 
   3   3   5    28578.10    29646.23    484.51 o 
   4   3   5    10146.09     9777.97    368.07 o 
   5   3   5    25538.03    25208.06    580.91 o 
   6   3   5    14796.50    15032.96    403.05 o 
   7   3   5     3508.88     4506.28    389.82 o 
   8   3   5     3937.65     3644.82    291.28 o 
   9   3   5      179.76      216.19     72.59 o 
  10   3   5     6122.97     5879.84    554.90 o 
  11   3   5      381.53      886.53    339.77 o 
  12   3   5     1412.60     1702.59    417.51 o 
  13   3   5     7855.63     9746.51   1252.89 o 
  14   3   5     2129.46     1842.54    376.95 o 
  15   3   5     2015.83     1537.92    395.16 o 
  16   3   5       24.55      372.37    148.22 o 
  17   3   5     1900.71     1513.36    373.65 o 
 -17   4   5      198.93      393.03    369.56 o 
 -16   4   5    10757.27    10369.19    897.56 o 
 -15   4   5      302.92      504.28    204.09 o 
 -14   4   5    20686.32    20520.31   1111.06 o 
 -13   4   5      190.22      741.22    229.76 o 
 -12   4   5    36037.91    36619.07    775.92 o 
 -11   4   5     7880.03     6505.27    890.35 o 
 -10   4   5    14710.50    13938.39   1022.20 o 
  -9   4   5    11344.37    11652.06    704.52 o 
  -8   4   5    20761.66    21221.20    498.97 o 
  -7   4   5    14192.24    15956.85    612.59 o 
  -6   4   5    25341.83    27084.06    745.22 o 
  -5   4   5    10289.29    10543.18    380.20 o 
  -4   4   5     1647.44     1152.66    130.20 o 
  -3   4   5      579.29     1115.88    215.03 o 
  -2   4   5     6640.74     6144.93    204.19 o 
  -1   4   5    15921.22    17271.21    506.50 o 
   0   4   5      888.04      694.23    113.47 o 
   1   4   5    95861.73    92688.15    797.84 o 
   2   4   5       55.05      276.04     71.03 o 
   3   4   5    59135.36    53998.28   1214.29 o 
   4   4   5      473.72      643.61    107.14 o 
   5   4   5    55691.77    54934.74    639.01 o 
   6   4   5      417.53      595.42    107.39 o 
   7   4   5    63089.39    67104.69    904.75 o 
   8   4   5    11443.45     9575.28    368.15 o 
   9   4   5    23347.09    24472.97    799.62 o 
  10   4   5     4587.92     4587.40    452.41 o 
  11   4   5    25446.78    30982.22   1723.47 o 
  12   4   5     7891.33     7427.10   1151.84 o 
  13   4   5    16962.15    17928.31   1296.89 o 
  14   4   5     2318.55     2784.21    801.96 o 
  15   4   5     6185.30     6072.18   1320.44 o 
  16   4   5       55.76      491.08    151.03 o 
  17   4   5     2292.97     1889.20    552.34 o 
 -17   5   5      187.39      198.36    162.27 o 
 -16   5   5     5292.17     4801.26    908.70 o 
 -15   5   5      611.12      362.45    205.01 o 
 -14   5   5     3622.31     3999.68    924.45 o 
 -13   5   5      217.09      466.66    152.01 o 
 -12   5   5       15.06      314.02    115.87 o 
 -11   5   5      308.19      273.46    129.86 o 
 -10   5   5       79.68      334.70     97.21 o 
  -9   5   5     8633.91     8135.35    553.67 o 
  -8   5   5    18984.55    19148.52    480.62 o 
  -7   5   5    23312.26    22678.27    663.06 o 
  -6   5   5    21458.98    19770.08    528.32 o 
  -5   5   5    61069.93    60886.41    738.40 o 
  -4   5   5    65314.93    68201.26    979.19 o 
  -3   5   5    97899.22    97528.43   1088.35 o 
  -2   5   5    13502.72    12262.14    362.17 o 
  -1   5   5   113848.70   115791.71    952.92 o 
   0   5   5    19324.49    19294.66    500.21 o 
   1   5   5    34656.30    33523.70    543.22 o 
   2   5   5    10548.49     9030.26    341.94 o 
   3   5   5    82575.48    85012.67    951.54 o 
   4   5   5      271.96      523.65     96.77 o 
   5   5   5    20702.63    20960.73    497.64 o 
   6   5   5      188.22      145.80     98.38 o 
   7   5   5     2120.56     2613.23    256.77 o 
   8   5   5     3614.75     3251.62    297.23 o 
   9   5   5      900.61      726.20    153.58 o 
  10   5   5     2271.10     2591.53    287.52 o 
  11   5   5     3364.69     3824.81    525.81 o 
  12   5   5       85.37      934.91    277.66 o 
  13   5   5     3007.87     2882.86    661.71 o 
  14   5   5     1569.21     1761.81    432.22 o 
  15   5   5     9620.96     9249.00   1083.43 o 
  16   5   5     5092.05     5392.11   1022.83 o 
  17   5   5      923.68      533.88    320.40 o 
 -17   6   5      662.71      569.79    271.53 o 
 -16   6   5     1246.26     1084.10    281.18 o 
 -15   6   5       54.26      361.00    182.39 o 
 -14   6   5     9857.74     9188.63   1090.57 o 
 -13   6   5      745.06      760.87    195.41 o 
 -12   6   5     8657.61     7506.41    816.06 o 
 -11   6   5     3360.28     4100.90    512.71 o 
 -10   6   5     2575.61     2267.48    320.74 o 
  -9   6   5      860.55      984.87    108.50 o 
  -8   6   5      286.85      307.01     89.97 o 
  -7   6   5     8329.04     9161.41    696.67 o 
  -6   6   5      326.77      250.39     87.97 o 
  -5   6   5    30798.18    31507.25    715.62 o 
  -4   6   5    24018.78    24545.03    682.62 o 
  -3   6   5    15004.83    14618.07    397.73 o 
  -2   6   5    17766.63    19244.04    517.21 o 
  -1   6   5     9413.96     7246.60    351.82 o 
   0   6   5    15474.09    15908.07    427.57 o 
   1   6   5     7423.54     8518.08    352.50 o 
   2   6   5    36597.77    35435.25    559.13 o 
   3   6   5     2652.45     2888.22    215.77 o 
   4   6   5    30488.63    28858.46    516.81 o 
   5   6   5    49082.78    48519.33    585.13 o 
   6   6   5    10569.45    11730.22    375.34 o 
   7   6   5    22666.49    23387.00    558.17 o 
   8   6   5       64.64      482.47    106.06 o 
   9   6   5    16691.28    17110.33    634.91 o 
  10   6   5        7.61      261.43    129.27 o 
  11   6   5    10806.20    10923.54    821.05 o 
  12   6   5     8376.49    10052.22   1200.32 o 
  13   6   5    10244.99     9763.25   1153.05 o 
  14   6   5     5193.39     4560.28    981.09 o 
  15   6   5      301.51      677.88    218.56 o 
  16   6   5     4516.93     3472.89    891.10 o 
  17   6   5      190.67      655.10    282.40 o 
 -17   7   5     6614.64     6222.89    824.93 o 
 -16   7   5       62.28      254.28    151.31 o 
 -15   7   5    16052.06    17669.19    676.17 o 
 -14   7   5      313.52     1026.95    348.34 o 
 -13   7   5    38786.45    39149.52   1709.88 o 
 -12   7   5     4697.27     4568.26    762.59 o 
 -11   7   5    34197.68    37254.20    943.02 o 
 -10   7   5     7226.74     7387.83    717.76 o 
  -9   7   5    15570.68    15589.93    766.53 o 
  -8   7   5     9554.26     9129.02    469.34 o 
  -7   7   5    23956.27    21813.87    474.16 o 
  -6   7   5    22559.27    23750.22    634.24 o 
  -5   7   5     9432.91     8427.65    297.30 o 
  -4   7   5    25869.93    25303.70    575.80 o 
  -3   7   5     1997.98     2305.11    186.58 o 
  -2   7   5     1207.24      610.41    144.16 o 
  -1   7   5     4044.35     3653.52    252.04 o 
   0   7   5    18689.23    19061.45    497.65 o 
   1   7   5      983.10     1261.77    178.83 o 
   2   7   5    38408.10    34140.56    563.57 o 
   3   7   5     6800.92     8180.87    321.60 o 
   4   7   5    47515.23    47543.57    591.91 o 
   5   7   5     6105.16     6562.76    300.10 o 
   6   7   5    60059.09    59682.35    835.77 o 
   7   7   5      564.84      645.98    136.43 o 
   8   7   5    35568.53    35312.13    576.48 o 
   9   7   5     2999.02     3411.13    323.59 o 
  10   7   5    22597.04    23844.44    886.58 o 
  11   7   5     2979.74     3029.75    617.12 o 
  12   7   5    38449.45    39939.69   1414.98 o 
  13   7   5     2819.12     3353.81    854.50 o 
  14   7   5    12148.96    13063.56   1604.38 o 
  15   7   5     3717.56     3033.05    935.82 o 
  16   7   5     8100.84     8546.51    528.22 o 
  17   7   5       90.55      560.09    232.07 o 
 -17   8   5     5556.06     4167.23   1430.26 o 
 -16   8   5     1651.04     1926.48    380.88 o 
 -15   8   5     6697.97     5656.75    694.83 o 
 -14   8   5      977.76      957.91    226.78 o 
 -13   8   5      743.24      678.65    199.99 o 
 -12   8   5      156.63      390.41    159.65 o 
 -11   8   5        8.24      103.77    125.18 o 
 -10   8   5      520.38      764.51    156.31 o 
  -9   8   5     9547.56     9189.42    477.66 o 
  -8   8   5     5111.10     4718.26    621.52 o 
  -7   8   5    32105.83    31448.19    635.51 o 
  -6   8   5    14040.75    14184.40    425.93 o 
  -5   8   5    66866.74    65991.90    777.38 o 
  -4   8   5    17766.53    17301.92    457.74 o 
  -3   8   5    63208.30    61065.42    691.95 o 
  -2   8   5    74998.33    74196.49    828.49 o 
  -1   8   5     9137.35     8252.66    285.58 o 
   0   8   5    61686.65    67257.92    981.94 o 
   1   8   5    17510.28    16578.64    444.19 o 
   2   8   5   120055.45   121069.89   1327.06 o 
   3   8   5     2829.35     2568.01    280.53 o 
   4   8   5   101566.21   102975.61   1281.90 o 
   5   8   5      264.95      459.02    111.50 o 
   6   8   5    26155.81    27396.06    686.04 o 
   7   8   5      764.96     1075.63    137.85 o 
   8   8   5     1816.60     2087.81    357.77 o 
   9   8   5      607.47      626.17    153.25 o 
  10   8   5     1484.65     1306.18    200.27 o 
  11   8   5      160.48      402.27    135.61 o 
  12   8   5     4204.98     4672.26    879.26 o 
  13   8   5     1428.84      946.75    299.55 o 
  14   8   5    13132.76    13819.19   1485.43 o 
  15   8   5      511.71      510.10    265.91 o 
  16   8   5     7038.75     7157.00    816.40 o 
  17   8   5     2555.60     2049.13    396.88 o 
 -17   9   5      495.33      602.11    393.72 o 
 -16   9   5     1374.54     1521.17    334.69 o 
 -15   9   5     2885.22     2793.17    698.79 o 
 -14   9   5     1028.26      685.07    308.65 o 
 -13   9   5    15785.08    15987.51   1056.44 o 
 -12   9   5      362.56      646.72    310.69 o 
 -11   9   5     8178.35     8813.73    764.03 o 
 -10   9   5     7306.94     6888.42    646.11 o 
  -9   9   5     3985.18     3567.69    433.32 o 
  -8   9   5     4436.08     4124.67    380.22 o 
  -7   9   5     1797.32     1659.07    175.28 o 
  -6   9   5    31684.83    32004.35    648.57 o 
  -5   9   5      545.28      455.27    101.85 o 
  -4   9   5    36570.16    36834.22    831.80 o 
  -3   9   5    14275.75    14232.74    375.22 o 
  -2   9   5    10215.40    10039.17    339.20 o 
  -1   9   5     2827.46     2678.97    142.81 o 
   0   9   5      284.99      372.54     63.42 o 
   1   9   5    25225.80    24532.34    553.80 o 
   2   9   5     1995.19     2741.70    193.01 o 
   3   9   5    15542.74    16759.23    383.60 o 
   4   9   5    10745.50    11002.55    337.21 o 
   5   9   5    27333.28    26473.34    669.35 o 
   6   9   5    17304.45    19440.56    832.16 o 
   7   9   5      186.63      202.82    188.60 o 
   8   9   5    19638.18    19409.93    605.23 o 
   9   9   5       47.70      209.63    117.50 o 
  10   9   5     7435.43     7507.35   1050.00 o 
  11   9   5      368.28      294.39    111.01 o 
  12   9   5    11064.82    11518.32   1074.74 o 
  13   9   5    11148.75     9576.31   1358.99 o 
  14   9   5     2992.59     2977.34    675.87 o 
  15   9   5     3581.26     3630.15    553.96 o 
  16   9   5      361.90      586.89    209.42 o 
 -16  10   5    11190.11    11337.56   1282.63 o 
 -15  10   5     1092.91     1215.88    335.57 o 
 -14  10   5    18851.26    18869.79   1984.21 o 
 -13  10   5       77.14      286.94    201.36 o 
 -12  10   5    52002.12    53674.33   2143.07 o 
 -11  10   5       22.17      351.02    109.35 o 
 -10  10   5    26806.36    27449.42    732.46 o 
  -9  10   5     3201.10     3188.10    421.63 o 
  -8  10   5    28280.79    28278.07    819.76 o 
  -7  10   5     2461.30     2738.21    317.14 o 
  -6  10   5    18371.80    19067.79    540.10 o 
  -5  10   5    20967.63    21044.73    769.25 o 
  -4  10   5     4393.46     3754.40    251.67 o 
  -3  10   5    17492.44    18069.99    421.22 o 
  -2  10   5       58.02       99.98     51.16 o 
  -1  10   5      624.48     1181.70    163.34 o 
   0  10   5     2484.76     2653.27    141.04 o 
   1  10   5      515.49     1022.20     95.96 o 
   2  10   5      199.03      395.20     82.20 o 
   3  10   5    14975.44    14368.34    491.88 o 
   4  10   5    22629.96    24472.45    872.29 o 
   5  10   5    20265.31    21005.76    799.11 o 
   6  10   5     2836.71     2799.96    254.56 o 
   7  10   5    60798.19    62305.12    888.12 o 
   8  10   5     2995.19     3581.19    360.78 o 
   9  10   5    28920.38    28838.61   1144.01 o 
  10  10   5       47.81      601.41    352.45 o 
  11  10   5    52822.31    52435.51   1472.18 o 
  12  10   5      568.82      872.13    284.82 o 
  13  10   5    22196.28    22745.19   1592.86 o 
  14  10   5     2953.18     2893.61    560.98 o 
  15  10   5    10776.68    10200.03   1013.25 o 
  16  10   5     1666.17     1252.43    548.22 o 
 -16  11   5     6364.18     5913.32    613.45 o 
 -15  11   5        5.01      127.47    176.68 o 
 -14  11   5     4153.66     3850.59    829.80 o 
 -13  11   5      947.07     1145.73    263.87 o 
 -12  11   5     2058.03     1966.91    344.10 o 
 -11  11   5       57.95      113.44    117.02 o 
 -10  11   5      201.97      149.07     92.12 o 
  -9  11   5      917.32      904.10    220.87 o 
  -8  11   5     5389.89     5518.05    592.35 o 
  -7  11   5    14986.46    15363.72    692.31 o 
  -6  11   5    38748.82    39524.09    683.00 o 
  -5  11   5     2022.53     2097.19    204.65 o 
  -4  11   5    23941.02    22610.59    817.44 o 
  -3  11   5    42796.65    47084.41    552.99 o 
  -2  11   5    32610.88    31273.55    681.80 o 
   0  11   5     9992.93     9733.09    273.50 o 
   1  11   5    76645.63    75327.54   1155.98 o 
   2  11   5     8837.28     8161.19    241.49 o 
   3  11   5    74843.45    73499.65    831.93 o 
   4  11   5      107.47      206.11    151.67 o 
   5  11   5    32668.76    33966.63    550.03 o 
   6  11   5      340.17      453.75    114.97 o 
   7  11   5    17876.93    17970.69    579.83 o 
   8  11   5      903.68     1653.28    268.00 o 
   9  11   5      477.89      853.94    176.40 o 
  10  11   5     4988.63     4929.14    596.72 o 
  11  11   5      344.87      456.31    161.48 o 
  12  11   5     2037.49     2298.04    438.83 o 
  13  11   5     4456.15     4621.98   1036.61 o 
  14  11   5      840.62     1114.87    431.98 o 
  15  11   5     7855.79     6903.08    724.35 o 
  16  11   5     3067.53     2257.91    697.56 o 
 -16  12   5     2250.64     2084.69    450.98 o 
 -15  12   5     2037.32     2211.89    293.32 o 
 -14  12   5     2480.73     2620.84    479.51 o 
 -13  12   5     1728.40     1688.51    467.58 o 
 -12  12   5    11439.26    12474.15   1085.73 o 
 -11  12   5     2356.64     2520.71    442.97 o 
 -10  12   5     5208.05     5658.91    920.21 o 
  -9  12   5     5594.85     5855.60    628.25 o 
  -8  12   5     9572.37     9941.21    707.88 o 
  -7  12   5    15577.09    14527.09    672.39 o 
  -6  12   5     1368.96     1849.89    322.08 o 
  -5  12   5    22251.55    21939.59    456.94 o 
  -4  12   5     1485.05     1608.60    184.91 o 
  -3  12   5    15074.16    16488.99    613.78 o 
  -2  12   5    14155.49    13939.47    578.20 o 
  -1  12   5     5903.94     5803.40    672.39 o 
   0  12   5    18939.24    18121.06    592.88 o 
   1  12   5      104.20      180.23     62.00 o 
   2  12   5    36330.67    38296.96    519.62 o 
   3  12   5     1269.14     1337.34    131.27 o 
   4  12   5    36506.35    35347.52    606.41 o 
   5  12   5     4706.23     4914.33    458.87 o 
   6  12   5     6235.13     7935.60    460.88 o 
   7  12   5    18994.74    19677.67    666.10 o 
   8  12   5     2041.28     2632.36    321.97 o 
   9  12   5     1408.72     1930.71    332.26 o 
  10  12   5      198.16      370.19    163.45 o 
  11  12   5    13067.00    12869.08    873.87 o 
  12  12   5     1870.59     1103.64    322.43 o 
  13  12   5     4690.41     4664.83   1110.78 o 
  14  12   5     4881.20     3292.00    795.92 o 
  15  12   5     1938.49     1935.72    371.22 o 
  16  12   5     2925.63     2406.74    483.29 o 
 -16  13   5      541.72      529.02    379.05 o 
 -15  13   5     7307.00     5117.15    778.94 o 
 -14  13   5      436.70      888.56    241.65 o 
 -13  13   5    17439.02    18029.86    968.09 o 
 -12  13   5     1314.94     1693.67    343.43 o 
 -11  13   5    28233.45    26524.54    957.01 o 
 -10  13   5     4185.93     3989.71    903.60 o 
  -9  13   5    27829.83    28095.31    723.01 o 
  -8  13   5     5675.65     4519.62    482.52 o 
  -7  13   5    35321.75    33101.04    569.03 o 
  -6  13   5    10917.98    10864.49    418.47 o 
  -5  13   5    15010.67    13804.45    415.68 o 
  -4  13   5    12769.65    14101.32    513.66 o 
  -3  13   5     4149.26     4385.89    206.76 o 
  -2  13   5    10369.84    11265.62    588.13 o 
  -1  13   5     1318.77     1236.23    168.86 o 
   0  13   5      747.25      841.76    184.48 o 
   1  13   5      194.91      323.53     77.92 o 
   2  13   5     4277.23     4875.07    369.39 o 
   3  13   5     8265.60     8388.46    405.14 o 
   4  13   5    14985.30    14118.21    522.54 o 
   5  13   5     7099.28     7566.93    350.95 o 
   6  13   5    42276.31    45332.50    847.45 o 
   7  13   5     7098.10     7333.63    616.72 o 
   8  13   5    36362.73    36826.25   1048.52 o 
   9  13   5      683.30      531.28    181.34 o 
  10  13   5    47933.88    47690.93   1512.68 o 
  11  13   5      995.28      862.55    189.72 o 
  12  13   5    27461.91    29672.73   1240.58 o 
  13  13   5     2155.92     2430.05    492.98 o 
  14  13   5    19663.46    20716.40    774.07 o 
  15  13   5     3606.18     3033.86    503.66 o 
  16  13   5     8041.07     7384.97   1021.71 o 
 -16  14   5      861.58      945.35    267.95 o 
 -15  14   5     3791.14     4724.58   1244.82 o 
 -14  14   5      166.36      519.70    177.37 o 
 -13  14   5     2144.34     1943.84    463.91 o 
 -12  14   5      674.56      641.51    288.43 o 
 -11  14   5      100.48      292.57    115.68 o 
 -10  14   5      241.42      242.52    113.01 o 
  -9  14   5     4350.10     4525.58    556.26 o 
  -8  14   5     1993.73     2199.58    341.59 o 
  -7  14   5    14120.11    14290.21    597.88 o 
  -6  14   5     8063.10     7173.14    466.56 o 
  -5  14   5    23659.98    23407.02    919.63 o 
  -4  14   5    14580.32    14559.09    459.37 o 
  -3  14   5    36418.73    37483.77    907.52 o 
  -2  14   5    32337.79    32052.19   1061.35 o 
  -1  14   5    25318.34    27186.54    959.52 o 
   0  14   5    36976.43    33710.04   1106.23 o 
   1  14   5    20380.57    19729.64    763.77 o 
   2  14   5    55103.53    54730.73    866.55 o 
   3  14   5     4894.37     4568.29    374.99 o 
   4  14   5    22648.66    23388.71    536.10 o 
   5  14   5        0.90      181.19     85.30 o 
   6  14   5    19386.67    18767.63    575.16 o 
   7  14   5      159.73      205.50     63.22 o 
   8  14   5     1751.19     1807.32    287.34 o 
   9  14   5     6173.90     5480.24    714.93 o 
  10  14   5      287.25      177.20    164.89 o 
  11  14   5      107.60      433.32    191.41 o 
  12  14   5     2141.60     2254.24    540.94 o 
  13  14   5      167.65      313.35    411.49 o 
  14  14   5     4734.26     4251.30    720.22 o 
  15  14   5     1305.52     1170.05    567.28 o 
 -15  15   5     3560.25     3875.35    740.03 o 
 -14  15   5      895.30     1079.50    219.76 o 
 -13  15   5     4158.39     3888.03    719.39 o 
 -12  15   5      388.36      444.64    141.31 o 
 -11  15   5    15678.89    16067.63    706.27 o 
 -10  15   5     1327.33     1188.85    239.22 o 
  -9  15   5     1927.28     1568.91    305.74 o 
  -8  15   5     9291.83     8914.13    732.29 o 
  -7  15   5     7195.30     7146.62    751.79 o 
  -6  15   5     5574.36     5521.69    568.87 o 
  -5  15   5     9435.33     8222.33    590.82 o 
  -4  15   5    19450.55    19501.04    579.24 o 
  -3  15   5     3561.24     3429.60    399.75 o 
  -2  15   5     2904.49     2029.85    304.18 o 
  -1  15   5    27552.61    28246.51    829.30 o 
   0  15   5     8321.51     7796.59    546.52 o 
   1  15   5    26369.47    26628.05    794.56 o 
   2  15   5     1950.76     1742.89    238.57 o 
   3  15   5    11174.89    10794.42    433.42 o 
   4  15   5       12.75      184.69     61.99 o 
   5  15   5     9283.61     9254.13    449.54 o 
   6  15   5    10793.34     9819.66    675.94 o 
   7  15   5      271.07      598.50    244.71 o 
   8  15   5    11129.53    11476.70    861.66 o 
   9  15   5      524.88      539.38    230.58 o 
  10  15   5     9727.23     9364.41    879.67 o 
  11  15   5      119.95       33.04     94.92 o 
  12  15   5     4967.87     4651.54   1015.58 o 
  13  15   5     1230.47     1045.60    248.30 o 
  14  15   5      289.72      460.44    175.96 o 
  15  15   5     1197.04     1379.51    551.40 o 
 -15  16   5       13.32       85.51    198.91 o 
 -14  16   5    14781.31    16115.89    704.37 o 
 -13  16   5      231.91      326.37    158.19 o 
 -12  16   5    20711.18    18977.58   1097.25 o 
 -11  16   5     1889.34     1661.64    322.30 o 
 -10  16   5    46366.69    46781.64   1635.81 o 
  -9  16   5     2001.13     1917.41    491.49 o 
  -8  16   5    21741.50    22758.46   1079.00 o 
  -7  16   5     4328.34     4691.65    486.76 o 
  -6  16   5    18985.01    20604.95    719.54 o 
  -5  16   5     4467.79     4668.26    307.76 o 
  -4  16   5    10566.66     9936.83   1729.07 o 
  -3  16   5      786.20      785.61    165.36 o 
  -2  16   5       60.62      244.79    228.37 o 
  -1  16   5     1644.09     1565.00    271.82 o 
   0  16   5     2813.92     3239.10    430.16 o 
   1  16   5     2655.02     2414.74    361.20 o 
   2  16   5     3628.05     3992.62    309.08 o 
   3  16   5    11073.04    10889.50    398.09 o 
   4  16   5      783.73      810.89    108.93 o 
   5  16   5    43883.27    46584.55    828.80 o 
   6  16   5     4066.75     4133.13    558.88 o 
   7  16   5    30782.48    33500.08    782.12 o 
   8  16   5      275.90      395.88    126.24 o 
   9  16   5    66181.65    67025.55   2020.25 o 
  10  16   5      849.45      727.85    248.19 o 
  11  16   5    29835.51    31542.58   1467.86 o 
  12  16   5     3306.38     3570.42    786.14 o 
  13  16   5    14141.08    16202.87   1271.40 o 
  14  16   5     1921.49     1489.33    409.17 o 
  15  16   5     6488.15     4268.20    862.88 o 
 -15  17   5      823.31      764.12    222.95 o 
 -14  17   5     1066.89      967.28    266.67 o 
 -13  17   5     1357.14     1111.10    264.87 o 
 -12  17   5      382.15      442.50    227.79 o 
 -11  17   5     1296.61     1103.72    225.97 o 
 -10  17   5     1909.17     1506.17    299.11 o 
  -9  17   5      576.05      508.15    171.16 o 
  -8  17   5    20816.36    21949.20   1165.86 o 
  -7  17   5    12132.23    11780.03    807.61 o 
  -6  17   5     7590.14     7437.61    596.34 o 
  -5  17   5    21581.98    21998.40    540.44 o 
  -4  17   5     6636.84     5280.96    666.08 o 
  -3  17   5    37989.82    37684.54    885.48 o 
  -2  17   5     7530.73     6482.61    728.21 o 
  -1  17   5    51481.23    53911.26   2327.34 o 
   0  17   5      546.99      660.98    173.82 o 
   1  17   5    48607.47    49300.86   1012.12 o 
   2  17   5      804.77      948.74    269.52 o 
   3  17   5    40147.00    41410.87    671.85 o 
   4  17   5      551.04      564.86    120.87 o 
   5  17   5     4093.84     4556.08    435.99 o 
   6  17   5      141.31      463.09    175.51 o 
   7  17   5     5972.82     5740.53    591.58 o 
   8  17   5      135.34      300.16     95.90 o 
   9  17   5      205.56      231.37    168.92 o 
  10  17   5      845.44      585.94    250.65 o 
  11  17   5     1575.88     1750.81    332.36 o 
  12  17   5     1536.05     1267.33    426.83 o 
  13  17   5     2616.71     2214.39    486.45 o 
  14  17   5     2560.37     1804.78    312.30 o 
  15  17   5     6777.15     7512.09   1929.71 o 
 -14  18   5       38.89      265.74    192.48 o 
 -13  18   5       19.65      410.97    217.41 o 
 -12  18   5     1159.01     1380.83    410.44 o 
 -11  18   5     2424.54     2551.66    536.54 o 
 -10  18   5     1337.64      998.01    220.39 o 
  -9  18   5     7712.12     6457.38    805.99 o 
  -8  18   5     1887.54     1371.93    240.92 o 
  -7  18   5    14879.45    14589.04    805.17 o 
  -6  18   5      224.82      255.73    102.59 o 
  -5  18   5     8223.19     8315.92    582.86 o 
  -4  18   5     3639.91     3044.81    425.31 o 
  -3  18   5     3668.51     4196.13    576.05 o 
  -2  18   5     1447.41     1450.73    220.20 o 
  -1  18   5    12543.62    12606.94   1139.38 o 
   0  18   5    21177.25    21386.33    890.82 o 
   1  18   5      500.50      354.80    167.14 o 
   2  18   5    11115.05    10571.30   2541.28 o 
   3  18   5     1025.36      870.35    160.33 o 
   4  18   5     6498.44     6416.30    481.51 o 
   5  18   5     3738.33     3834.51    380.57 o 
   6  18   5     1960.90     2101.87    342.78 o 
   7  18   5    12193.67    11774.67    726.95 o 
   8  18   5     1430.69     1505.79    239.45 o 
   9  18   5     6274.26     5165.08    872.02 o 
  10  18   5      111.81      289.88    119.40 o 
  11  18   5     4870.55     4675.77    863.61 o 
  12  18   5      724.40      543.08    229.29 o 
  13  18   5       63.02      560.06    215.60 o 
  14  18   5     1230.25     1339.56    349.10 o 
 -14  19   5      721.29     1152.77    266.30 o 
 -13  19   5    13952.60    13739.97    666.38 o 
 -12  19   5     1220.29     1538.84    248.84 o 
 -11  19   5    14366.25    15993.33   1516.64 o 
 -10  19   5     2992.61     3169.41    700.42 o 
  -9  19   5    20992.94    22587.72   1003.53 o 
  -8  19   5     2321.78     2013.32    300.21 o 
  -7  19   5     3181.00     2961.06    376.40 o 
  -6  19   5     1043.83     1234.52    171.00 o 
  -5  19   5     3170.21     3089.26    734.02 o 
  -4  19   5     1911.11     1674.80    501.51 o 
  -3  19   5     2475.16     2598.16    370.10 o 
  -2  19   5       90.94      283.23     86.28 o 
  -1  19   5      771.85     1050.22    208.45 o 
   0  19   5    12578.57    12185.05   1297.08 o 
   1  19   5     1218.86      905.22    187.56 o 
   2  19   5    13607.13    13830.96    893.51 o 
   3  19   5     3641.48     3621.86    294.08 o 
   4  19   5    39343.76    39796.98    988.38 o 
   5  19   5     7361.57     8136.75    651.99 o 
   6  19   5    29399.92    30688.27    578.68 o 
   7  19   5     3409.20     3153.21    469.65 o 
   8  19   5    40875.80    41143.56   1468.28 o 
   9  19   5     5000.28     5028.77    708.89 o 
  10  19   5    27018.68    27700.35   1768.99 o 
  11  19   5     4695.54     4037.20    874.15 o 
  12  19   5     5789.27     4391.16    752.49 o 
  13  19   5      860.12     1238.95    328.26 o 
  14  19   5     4319.51     4047.84    557.07 o 
 -14  20   5     1121.56     1438.51    541.55 o 
 -13  20   5       85.83      282.38    162.52 o 
 -12  20   5     1034.56     1223.19    293.33 o 
 -11  20   5        6.05      221.77    253.01 o 
 -10  20   5     1369.94     1034.77    220.65 o 
  -9  20   5     3602.46     2865.83    624.49 o 
  -8  20   5     4588.29     4400.77    615.02 o 
  -7  20   5     3157.41     3289.94    552.34 o 
  -6  20   5    23243.57    24998.01    431.56 o 
  -5  20   5      992.06     1090.73    347.50 o 
  -4  20   5    38450.18    41805.85   1684.47 o 
  -3  20   5     5358.19     6005.31    903.57 o 
  -2  20   5    39008.02    40177.55   1242.19 o 
  -1  20   5     3925.99     3902.88    482.05 o 
   0  20   5    38589.73    38005.55   1198.51 o 
   1  20   5     6416.25     6616.41    775.93 o 
   2  20   5    11083.80    10237.72   1331.50 o 
   3  20   5       45.75      144.54    102.47 o 
   4  20   5     3318.53     3869.01    470.83 o 
   5  20   5     1108.00     1121.09    219.78 o 
   6  20   5       73.49       92.18     62.61 o 
   7  20   5        9.62       85.83    149.58 o 
   8  20   5       65.04      231.46    101.40 o 
   9  20   5      403.65      451.50    134.51 o 
  10  20   5     1444.97      841.65    212.70 o 
  11  20   5     2380.11     2355.14    468.24 o 
  12  20   5      716.12      605.27    169.36 o 
  13  20   5     5813.70     4837.45    590.06 o 
  14  20   5     1829.44     1411.19    572.81 o 
 -13  21   5      356.97      874.34    361.25 o 
 -12  21   5      117.37      272.35    171.99 o 
 -11  21   5       30.33      290.35    150.97 o 
 -10  21   5     3731.69     3665.05    625.33 o 
  -9  21   5       98.85      265.04    198.22 o 
  -8  21   5     2384.38     2382.34    462.84 o 
  -7  21   5      105.31      175.28     59.65 o 
  -6  21   5     2801.21     2716.55    353.84 o 
  -5  21   5      928.51     1097.56    370.75 o 
  -4  21   5      139.48     -197.81    197.81 o 
  -3  21   5     1497.13     2415.56    551.15 o 
  -2  21   5        8.60      143.33    172.93 o 
  -1  21   5     1700.13      928.47    329.74 o 
   1  21   5    12489.31    12502.62   1903.14 o 
   2  21   5     3601.00     3549.57    826.68 o 
   3  21   5      196.79      155.41    179.44 o 
   4  21   5     1745.16     1838.74    229.14 o 
   5  21   5      756.54     1072.62    296.47 o 
   6  21   5     1716.78     1655.03    588.52 o 
   7  21   5       31.50      227.02    149.08 o 
   8  21   5     2361.10     2071.93    425.92 o 
   9  21   5      787.74      988.68    231.84 o 
  10  21   5     1014.56      624.07    226.01 o 
  11  21   5      817.79     1006.31    301.69 o 
  12  21   5       93.13      435.94    148.73 o 
  13  21   5     2586.39     2274.29    784.69 o 
 -13  22   5     3026.95     3156.31    515.88 o 
 -12  22   5     2169.57     2585.18    601.20 o 
 -11  22   5     2888.37     1607.48    319.97 o 
 -10  22   5     4089.19     4352.63    871.79 o 
  -9  22   5     2838.72     2834.83    511.65 o 
  -8  22   5     2523.38     2723.01    528.43 o 
  -7  22   5     2151.30     1980.34    287.35 o 
  -6  22   5      230.22      168.98     83.64 o 
  -5  22   5     2393.31     2374.41    561.35 o 
  -4  22   5     3049.98     3626.61    875.82 o 
  -3  22   5     5130.73     6396.17    981.93 o 
  -2  22   5       81.86      373.28    271.77 o 
  -1  22   5    27221.00    28770.41   1851.29 o 
   0  22   5       67.45      123.41    161.63 o 
   1  22   5    23612.45    24791.44    859.89 o 
   2  22   5     1881.78     2105.56    539.76 o 
   3  22   5    37093.72    37238.32    918.88 o 
   4  22   5     8745.81     8620.73    647.73 o 
   5  22   5    20091.60    22323.79   1070.18 o 
   6  22   5     6116.32     5333.61    651.91 o 
   7  22   5    10388.67     9879.71    965.83 o 
   8  22   5     4586.67     3859.78    612.35 o 
   9  22   5    12041.54    12023.62   1184.77 o 
  10  22   5     4544.80     3736.78    878.15 o 
  11  22   5     1386.36     1133.47    336.94 o 
  12  22   5     1173.82     1271.88    321.92 o 
  13  22   5      691.07      332.27    167.18 o 
 -12  23   5      108.16      904.82    244.56 o 
 -11  23   5     3832.33     2889.08    412.46 o 
 -10  23   5       92.71      266.55    125.49 o 
  -9  23   5     5116.29     5173.32   1172.79 o 
  -8  23   5     1567.22     1899.84    366.37 o 
  -7  23   5     6846.86     6831.79    736.69 o 
  -6  23   5       22.89      297.92    155.21 o 
  -5  23   5    19376.93    17942.63   7206.64 o 
  -4  23   5      235.21      372.47    217.66 o 
  -3  23   5    10133.92    10585.95   1367.67 o 
  -2  23   5      172.69      203.27    148.42 o 
  -1  23   5    11311.36    10970.12   1235.13 o 
   0  23   5     1421.54     1986.13    455.96 o 
   1  23   5     4842.28     4868.06   1121.54 o 
   2  23   5       19.69      165.12    139.64 o 
   3  23   5     2070.52     2074.18    642.86 o 
   4  23   5      570.18      371.30    106.24 o 
   5  23   5      434.74      649.36    111.88 o 
   6  23   5      316.09      363.82    198.45 o 
   7  23   5       82.03      295.83    101.63 o 
   8  23   5      620.10      587.58    147.41 o 
   9  23   5        0.43      316.38    171.18 o 
  10  23   5     2968.92     2891.38    446.61 o 
  11  23   5      492.52      850.04    454.98 o 
  12  23   5     5067.50     3722.07    567.94 o 
 -12  24   5      820.41     1092.51    303.49 o 
 -11  24   5      102.22      464.02    160.34 o 
 -10  24   5     1148.10     2811.94    384.46 o 
  -9  24   5      560.77      375.91    353.27 o 
  -8  24   5     3080.63     3012.06    768.69 o 
  -7  24   5      403.94      387.67    130.95 o 
  -6  24   5     5786.59     5658.49   1342.06 o 
  -5  24   5     2604.76     3582.23   1061.17 o 
  -4  24   5     6793.44     6560.13   1676.41 o 
  -3  24   5     6233.31     7520.30   1557.52 o 
  -2  24   5     1852.31     2820.53    649.79 o 
  -1  24   5      148.92      272.40    160.51 o 
   0  24   5      475.57      322.74    232.02 o 
   1  24   5     4196.66     3859.21    904.18 o 
   2  24   5      291.69      258.15    168.43 o 
   3  24   5      760.44      852.05    273.65 o 
   4  24   5     5688.46     6224.73    720.74 o 
   5  24   5      486.28      218.96    161.85 o 
   6  24   5     2781.37     2595.70    829.70 o 
   7  24   5       93.95      251.92    146.58 o 
   8  24   5     3826.11     2443.69    483.64 o 
   9  24   5       37.44       16.88    110.56 o 
  10  24   5      462.91      276.16    136.10 o 
  11  24   5      730.07     1256.30    351.31 o 
  12  24   5      748.69      349.01    184.41 o 
 -11  25   5       69.07      654.19    248.68 o 
 -10  25   5       19.83      162.62    206.41 o 
  -9  25   5      104.18      350.76    271.89 o 
  -8  25   5       15.76      570.53    284.08 o 
  -7  25   5      148.10      253.79    272.72 o 
  -6  25   5     2914.72     3166.14    910.85 o 
  -5  25   5      798.68     1051.14    324.53 o 
  -4  25   5     4786.41     4780.68   1424.02 o 
  -3  25   5     3484.88     3741.13   1173.87 o 
  -2  25   5    11719.19    13343.52   1638.43 o 
  -1  25   5     2045.47     1733.93    528.09 o 
   0  25   5    12023.40    12266.40   1394.56 o 
   1  25   5    11033.28    11065.50   1255.15 o 
   2  25   5    10624.57    10394.63   1852.94 o 
   3  25   5     8495.05     8343.14   2145.50 o 
   4  25   5     6325.77     5874.37    920.78 o 
   5  25   5    11379.18    11776.73    858.83 o 
   6  25   5     2479.77     2641.11   1003.09 o 
   7  25   5     4642.29     4002.54    743.54 o 
   8  25   5     2055.07     1998.63    368.67 o 
   9  25   5     3053.43     2024.07    351.58 o 
  10  25   5      538.56      539.90    158.88 o 
  11  25   5      877.87      859.06    284.41 o 
 -11  26   5        2.28      306.56    155.89 o 
 -10  26   5     9522.30    11662.06   1803.68 o 
  -9  26   5      106.96      398.18    229.58 o 
  -8  26   5     6941.91     7404.21    604.68 o 
  -7  26   5      521.26      888.03    232.79 o 
  -6  26   5     5378.84     6589.78   1756.77 o 
  -5  26   5      845.52      328.80    228.93 o 
  -4  26   5     3805.26     4965.02   1313.00 o 
  -3  26   5     1984.81     1776.54    452.81 o 
  -2  26   5      634.32      670.03    320.37 o 
  -1  26   5      953.29      837.18    391.22 o 
   0  26   5       37.59      582.09    314.20 o 
   1  26   5      100.85      389.48    238.52 o 
   2  26   5       76.58      396.91    233.23 o 
   3  26   5       96.01      393.54    189.93 o 
   4  26   5      296.03      345.21    202.87 o 
   5  26   5     3527.36     3109.00    863.87 o 
   6  26   5      850.93      484.06    241.70 o 
   7  26   5     5468.83     5066.31   1055.22 o 
   8  26   5      335.50      852.23    398.23 o 
   9  26   5    10384.27    13022.14    775.15 o 
  10  26   5      500.76      741.38    177.40 o 
 -10  27   5       58.01      314.05    225.10 o 
  -9  27   5     4431.14     4134.60    472.58 o 
  -8  27   5     2299.52     3280.38    574.03 o 
  -7  27   5     4187.70     4431.50    557.64 o 
  -6  27   5     1380.31     1040.45    276.96 o 
  -5  27   5     2912.75     4397.52   1249.15 o 
  -4  27   5     7912.66     7939.48   2266.67 o 
  -3  27   5      287.58      556.41    252.51 o 
  -2  27   5     8134.97     8670.36   1730.74 o 
  -1  27   5      331.26      383.11    205.06 o 
   0  27   5     4092.21     3832.45   1164.30 o 
   1  27   5     1512.11     1904.65    698.79 o 
   2  27   5     2648.28     2641.76    739.99 o 
   3  27   5     8117.21     6957.23   2119.18 o 
   4  27   5      194.00      110.86    174.89 o 
   5  27   5     2811.04     2755.18    630.77 o 
   6  27   5      619.19     1103.58    367.52 o 
   7  27   5     3866.07     3183.18   2244.62 o 
   8  27   5     3614.73     3470.81    927.28 o 
   9  27   5     1690.01     1181.53    440.12 o 
  10  27   5     5020.19     2730.88    837.57 o 
  -9  28   5      686.79      545.39    203.65 o 
  -8  28   5       37.30      466.27    156.06 o 
  -7  28   5     6787.77     7718.76   1044.23 o 
  -6  28   5      341.80      822.30    243.87 o 
  -5  28   5     8666.55     9121.65   1023.70 o 
  -4  28   5     4077.99     4240.28    829.71 o 
  -3  28   5     9220.84    10027.67   1737.67 o 
  -2  28   5     7258.66     7538.02   2060.55 o 
  -1  28   5    16188.97    18159.16   1487.91 o 
   0  28   5    15079.63    14937.09   1991.90 o 
   1  28   5     8701.90    10218.71   1297.36 o 
   2  28   5    18833.69    18212.51   1696.19 o 
   3  28   5     7150.54     8173.96   2456.52 o 
   4  28   5    10762.86    11491.04   1107.89 o 
   5  28   5     1737.99     1329.12    477.44 o 
   6  28   5    12380.76    15565.46    855.85 o 
   7  28   5     1203.84     1483.42    278.45 o 
   8  28   5     1710.50      796.70    354.37 o 
   9  28   5      494.76      262.05    294.78 o 
  -8  29   5     3109.57     4518.44    624.64 o 
  -7  29   5    13631.65    15013.99   1530.12 o 
  -6  29   5     2037.08     1872.07    429.28 o 
  -5  29   5     7614.35     8281.36   1461.78 o 
  -4  29   5     3564.25     3061.62    570.95 o 
  -3  29   5     2840.74     2577.18    647.50 o 
  -2  29   5     1271.25      765.74    370.92 o 
  -1  29   5        0.73      189.22    209.17 o 
   0  29   5      461.36      199.78    223.55 o 
   1  29   5      565.88      537.60    277.56 o 
   2  29   5      437.47      757.10    301.87 o 
   3  29   5     1091.28     1396.77    397.88 o 
   4  29   5     2807.28     3380.37    632.26 o 
   5  29   5     1447.06     1618.41    355.36 o 
   6  29   5     6456.06     6913.89    852.44 o 
   7  29   5     1764.86     2023.85    532.63 o 
   8  29   5    11836.82    12073.62    980.05 o 
  -7  30   5     1974.29     2178.22    412.21 o 
  -6  30   5     2547.77     2592.87    324.03 o 
  -5  30   5     2821.90     2926.36    374.28 o 
  -4  30   5     1286.05     1103.19    265.80 o 
  -3  30   5     8389.31     8112.48    721.95 o 
  -2  30   5      253.48      451.13    146.46 o 
  -1  30   5     6600.16     7562.39    645.77 o 
   0  30   5     2350.25     1954.02    437.67 o 
   1  30   5     3631.72     3231.32    553.49 o 
   2  30   5     4973.84     4380.12   2809.49 o 
   3  30   5      225.80      230.36    234.99 o 
   4  30   5     4715.23     4182.53   1007.79 o 
   5  30   5      339.78      262.67    256.89 o 
   6  30   5     3430.79     3466.90    703.83 o 
   7  30   5     3096.28     1977.21    653.13 o 
  -6  31   5     8345.11     7240.43    986.16 o 
  -5  31   5     5992.05     7519.38   1251.48 o 
  -4  31   5     6854.89     5383.98   1161.80 o 
  -3  31   5    11787.49     9895.13   1415.91 o 
  -2  31   5    13758.43     8690.75   1867.97 o 
  -1  31   5    13240.44    13101.42    779.53 o 
   0  31   5    12176.51    12345.12   7405.30 o 
   1  31   5    21078.76    20253.29   1218.51 o 
   2  31   5     4449.52     3310.14    929.53 o 
   3  31   5     9134.85    10836.05    428.97 o 
   4  31   5     2180.63     1583.32    385.80 o 
   5  31   5     8815.06     8178.23   1553.62 o 
   6  31   5       87.80      291.99     94.63 o 
  -4  32   5     4837.36     4231.59    863.04 o 
  -3  32   5     2928.02     1671.07    581.02 o 
  -2  32   5      330.72      438.83    265.66 o 
  -1  32   5     1422.96      945.65    291.62 o 
   0  32   5      846.35      535.24    229.06 o 
   1  32   5      736.87     1236.46    458.22 o 
   2  32   5      970.19      941.67    199.65 o 
   3  32   5     1756.90      842.39    320.32 o 
   4  32   5     2826.26     1909.57    653.08 o 
  -2  33   5     3868.30     2977.04    761.38 o 
  -1  33   5     1310.94     1230.04    504.10 o 
   0  33   5      646.54      458.07    203.67 o 
   1  33   5     4689.05     2903.86   1160.68 o 
   2  33   5      219.90      151.85    170.20 o 
 -17   0   6     3037.36     3012.89    845.60 o 
 -16   0   6       30.77      329.73    151.65 o 
 -15   0   6      695.01      791.66    437.98 o 
 -14   0   6      564.97      569.84    251.53 o 
 -13   0   6     3192.65     3740.97   1079.15 o 
 -12   0   6     4813.68     4558.10   1367.52 o 
 -11   0   6      300.28      239.51    194.14 o 
 -10   0   6     4022.79     3569.89    739.37 o 
  -9   0   6     4584.55     3482.26    645.77 o 
  -8   0   6     5524.18     5784.76    817.59 o 
  -7   0   6     4802.01     4365.01    360.24 o 
  -6   0   6    36668.23    38525.21    781.57 o 
  -5   0   6      215.35      137.93    262.32 o 
  -4   0   6    51528.77    50855.95   2052.71 o 
  -3   0   6      539.30      461.74    191.66 o 
  -2   0   6    60570.66    59139.86   1523.19 o 
  -1   0   6      868.68     1310.87    169.01 o 
   0   0   6    87466.95    85440.30   3035.92 o 
   1   0   6     2847.85     3874.50    647.08 o 
   2   0   6    70804.91    70319.84   2413.25 o 
   3   0   6     6674.17     6510.81    587.60 o 
   4   0   6    28557.63    29591.57   1582.71 o 
   5   0   6     2284.08     2727.30    457.16 o 
   6   0   6     2060.72     1982.92    592.24 o 
   7   0   6       25.53      452.90    167.59 o 
   8   0   6    12112.92    12141.90    863.09 o 
   9   0   6       54.15      310.63    136.67 o 
  10   0   6      760.56      720.46    259.89 o 
  11   0   6     7279.46     5708.29   1375.88 o 
  12   0   6     1999.26     2234.00    637.57 o 
  13   0   6    19035.63    20625.16   1942.26 o 
  14   0   6     3477.12     3283.34   1035.93 o 
  15   0   6    16743.34    16087.19   2111.07 o 
  16   0   6     1839.51     1478.03    566.04 o 
 -17   1   6     4224.84     3108.90    688.27 o 
 -16   1   6     2857.16     1743.05    517.09 o 
 -15   1   6     7382.18     6480.78    487.25 o 
 -14   1   6    16031.78    15384.21   1303.07 o 
 -13   1   6     6168.63     6358.63    980.30 o 
 -12   1   6    15976.13    14795.15    914.61 o 
 -11   1   6     4336.51     4409.77    665.08 o 
 -10   1   6    27909.65    28133.38    714.58 o 
  -9   1   6     3283.09     4078.69    678.22 o 
  -8   1   6    15324.12    15651.27    535.17 o 
  -7   1   6      803.69      597.71    114.89 o 
  -6   1   6    10748.46    10476.48    336.08 o 
  -5   1   6    14272.52    14951.47    480.46 o 
  -4   1   6      746.34     1030.15    111.91 o 
  -3   1   6     9550.27     9184.80    261.46 o 
  -2   1   6      196.26      148.54     41.44 o 
  -1   1   6     4650.33     4598.86    258.23 o 
   0   1   6     2194.75     2503.76    277.67 o 
   1   1   6     4570.67     5289.21    376.45 o 
   2   1   6    32800.12    32583.07    543.60 o 
   3   1   6     4968.06     5551.66    230.15 o 
   4   1   6    27333.31    30066.75    673.71 o 
   5   1   6     7715.87     8240.66    507.42 o 
   6   1   6    33211.06    34056.68    555.94 o 
   7   1   6    15197.50    15419.69    827.92 o 
   8   1   6    15340.15    15189.18    685.40 o 
   9   1   6    11978.30    12703.96    929.00 o 
  10   1   6     7350.24     8186.51   1123.97 o 
  11   1   6    16758.60    20160.12   1151.52 o 
  12   1   6      976.45      857.61    682.34 o 
  13   1   6    14684.84    15078.22   1379.79 o 
  14   1   6      923.56     1200.14    360.97 o 
  15   1   6     1098.99      838.06    291.76 o 
  16   1   6      699.70      974.88    244.76 o 
 -17   2   6      953.68     1640.97    274.89 o 
 -16   2   6     8259.53     8427.16    549.75 o 
 -15   2   6     6434.17     5342.86    881.63 o 
 -14   2   6     6620.09     6678.83   1420.49 o 
 -13   2   6    13703.00    14789.67    887.55 o 
 -12   2   6     7777.36     7391.99    796.93 o 
 -11   2   6    10769.81    11212.19   1335.97 o 
 -10   2   6     2515.23     2368.07    393.28 o 
  -9   2   6     8433.76     8511.93    665.33 o 
  -8   2   6      633.55     1030.14    228.85 o 
  -7   2   6     8779.20     9586.43    423.92 o 
  -6   2   6     5169.34     5395.85    356.77 o 
  -5   2   6     4245.65     4006.09    405.26 o 
  -4   2   6    10023.32    10913.30    387.20 o 
  -3   2   6      239.28      366.21     71.95 o 
  -2   2   6      702.71      764.17    106.39 o 
  -1   2   6     1911.87     1791.53    193.58 o 
   0   2   6     2256.27     2708.15    196.22 o 
   1   2   6     4175.34     4301.35    418.65 o 
   2   2   6     3306.72     2981.59    226.18 o 
   3   2   6    41278.21    40812.71    673.38 o 
   4   2   6    11355.40    12610.12    322.68 o 
   5   2   6    24590.13    24234.56    615.04 o 
   6   2   6    14091.30    12820.49    623.11 o 
   7   2   6    22026.74    22400.00   1111.63 o 
   8   2   6     7886.66     8622.90    579.21 o 
   9   2   6    11703.17    12358.31    895.94 o 
  10   2   6     9181.29     9008.10   1032.54 o 
  11   2   6     3702.11     3617.96    590.61 o 
  12   2   6    14751.01    16275.25   1578.81 o 
  13   2   6      148.37      428.05    224.00 o 
  14   2   6     2741.72     3413.67    661.98 o 
  15   2   6      286.48      435.42    238.45 o 
  16   2   6      809.05      616.84    225.70 o 
 -17   3   6      580.45      808.75    265.85 o 
 -16   3   6     2715.18     2724.78    543.43 o 
 -15   3   6       34.27      690.39    232.93 o 
 -14   3   6      157.26      351.07    331.76 o 
 -13   3   6     3275.31     2942.69    643.03 o 
 -12   3   6     1623.55     1517.54    302.11 o 
 -11   3   6     5065.87     5194.89    774.16 o 
 -10   3   6      758.70      609.83    240.12 o 
  -9   3   6     7721.02     7503.11    722.98 o 
  -8   3   6     7264.12     7652.96    617.18 o 
  -7   3   6    58465.06    55434.13    878.92 o 
  -6   3   6      104.26      174.01    126.38 o 
  -5   3   6    70378.32    70979.03    942.60 o 
  -4   3   6     3248.56     3025.22    233.11 o 
  -3   3   6    74727.61    76579.23    856.96 o 
  -2   3   6      326.59      383.89     78.04 o 
  -1   3   6    93717.12    93775.73   1781.67 o 
   0   3   6    14925.06    13369.58    376.40 o 
   1   3   6    60248.56    62564.42    758.75 o 
   2   3   6     4100.61     4600.24    290.33 o 
   3   3   6    44096.06    43359.07    603.46 o 
   4   3   6    12867.79    13993.27    340.66 o 
   5   3   6     2501.42     2200.43    242.41 o 
   6   3   6      370.54      775.78    194.78 o 
   7   3   6    11092.34    11304.23    497.79 o 
   8   3   6      255.80      472.21    150.06 o 
   9   3   6     1275.83     1254.90    182.14 o 
  10   3   6     2285.64     2130.79    372.77 o 
  11   3   6      998.12     1221.60    258.30 o 
  12   3   6     5411.97     6377.25   1137.75 o 
  13   3   6       74.76      858.68    293.09 o 
  14   3   6    17284.17    18207.29   2231.00 o 
  15   3   6     2365.83     1902.58    397.08 o 
  16   3   6    14361.78    14414.07    737.00 o 
 -17   4   6      205.51      165.35    152.54 o 
 -16   4   6     2301.73     2292.23    504.03 o 
 -15   4   6     5996.67     4973.85    828.44 o 
 -14   4   6     2614.55     3150.38    569.68 o 
 -13   4   6     7399.11     8712.04   1354.87 o 
 -12   4   6     2333.90     2728.71    542.26 o 
 -11   4   6    18203.26    17871.76   1015.22 o 
 -10   4   6     6001.59     6467.26    656.96 o 
  -9   4   6    15919.57    15713.58    706.86 o 
  -8   4   6     7395.93     6746.44    802.20 o 
  -7   4   6     7598.25     8419.63    419.72 o 
  -6   4   6     3386.38     3794.98    325.82 o 
  -5   4   6     2795.02     1739.02    308.32 o 
  -4   4   6      886.69     1099.61    142.72 o 
  -3   4   6      461.95      346.70     73.72 o 
  -2   4   6      931.07     1056.88    111.82 o 
   0   4   6       57.57      140.27     62.04 o 
   1   4   6    23332.75    24480.92    581.19 o 
   2   4   6      413.03      549.98    130.20 o 
   3   4   6    12809.77    11941.26    379.01 o 
   4   4   6     3699.38     4711.71    245.14 o 
   5   4   6    26469.97    26638.39    663.22 o 
   6   4   6     2568.61     3005.31    288.77 o 
   7   4   6    15544.28    14742.25    856.08 o 
   8   4   6    12325.45    12526.07    594.97 o 
   9   4   6     5553.39     5459.34    595.40 o 
  10   4   6     5937.16     6259.70    662.20 o 
  11   4   6      807.29     1070.18    319.82 o 
  12   4   6    13341.44    12668.73   1478.82 o 
  13   4   6      779.17      894.46    253.71 o 
  14   4   6     3474.46     3999.27    768.32 o 
  15   4   6      213.11      720.12    235.94 o 
  16   4   6      460.72      872.59    251.65 o 
 -17   5   6     1824.67     1738.61    477.16 o 
 -16   5   6     3082.38     2677.88    665.95 o 
 -15   5   6     3249.60     3478.39    616.18 o 
 -14   5   6     5271.13     4987.57   1064.68 o 
 -13   5   6     2985.71     3166.59    741.01 o 
 -12   5   6    13183.56    12894.08   1203.12 o 
 -11   5   6     3456.49     3313.99    464.10 o 
 -10   5   6     6622.10     6545.24    867.49 o 
  -9   5   6     3462.90     3349.78    402.04 o 
  -8   5   6     6367.92     6300.95    554.16 o 
  -7   5   6     7643.95     7900.70    504.38 o 
  -6   5   6     4704.79     4828.71    353.12 o 
  -5   5   6     1026.23     1011.70    111.41 o 
  -4   5   6        7.89      179.12     51.86 o 
  -3   5   6     6302.27     5887.00    208.04 o 
  -2   5   6      218.18      307.60     56.81 o 
  -1   5   6     6913.22     6441.74    282.93 o 
   0   5   6     1343.52     1207.40    118.69 o 
   1   5   6     2630.39     2187.86    326.82 o 
   2   5   6     3827.81     3771.09    278.47 o 
   3   5   6     1727.35     2423.17    206.08 o 
   4   5   6     4722.08     5640.90    381.65 o 
   5   5   6     2772.94     3138.19    287.81 o 
   6   5   6     2752.14     2890.33    279.37 o 
   7   5   6     1832.47     2112.44    283.61 o 
   8   5   6     4326.56     4684.16    382.82 o 
   9   5   6     2206.91     2294.17    362.21 o 
  10   5   6     3762.22     4335.83    542.68 o 
  11   5   6    11017.02    12152.64    996.46 o 
  12   5   6     2172.33     2446.61    543.28 o 
  13   5   6     3776.63     3852.87    839.83 o 
  14   5   6       78.88      454.76    612.09 o 
  15   5   6     2226.50     2014.89    252.77 o 
  16   5   6     1981.60     2239.27    416.33 o 
 -16   6   6       50.96      536.14    182.18 o 
 -15   6   6     3088.03     3611.88    759.58 o 
 -14   6   6       15.76      799.64    237.22 o 
 -13   6   6      934.73     1030.72    300.63 o 
 -12   6   6     3782.37     4373.10    826.23 o 
 -11   6   6     2638.86     3235.52    604.00 o 
 -10   6   6     5151.33     4936.97    620.80 o 
  -9   6   6      698.28      784.35    136.79 o 
  -8   6   6    15515.73    15704.14    602.27 o 
  -7   6   6      351.05      430.10    120.08 o 
  -6   6   6    42494.61    40473.45    653.48 o 
  -5   6   6        4.82      247.69     96.09 o 
  -4   6   6    41389.72    41773.24    769.94 o 
  -3   6   6     2351.91     2622.24    235.81 o 
  -2   6   6    65812.32    65771.81    740.32 o 
  -1   6   6       38.35       19.23     72.90 o 
   0   6   6    40132.89    38518.38    968.17 o 
   1   6   6     3919.45     4128.83    204.07 o 
   2   6   6    45386.13    44797.70    664.97 o 
   3   6   6      721.41      843.39    113.20 o 
   4   6   6    16199.85    16167.79    466.85 o 
   5   6   6       35.18      175.32     75.36 o 
   6   6   6     5648.86     6118.78    401.43 o 
   7   6   6     4453.08     3841.39    359.84 o 
   8   6   6     3400.13     4031.62    398.56 o 
   9   6   6     1046.68     1132.65    238.40 o 
  10   6   6       64.58      291.87     85.68 o 
  11   6   6    12880.13    13940.75   1150.24 o 
  12   6   6      578.09      857.51    537.36 o 
  13   6   6     7550.16     7561.71   1221.96 o 
  14   6   6       41.62      147.41    174.81 o 
  15   6   6    11281.09    10977.51    828.61 o 
  16   6   6        5.38      112.20    337.07 o 
 -16   7   6     1185.77     1479.27    265.51 o 
 -15   7   6     1446.59     1297.32    531.06 o 
 -14   7   6     1522.62     1138.73    333.57 o 
 -13   7   6     4394.87     4244.10   1008.13 o 
 -12   7   6      120.34      442.17    133.78 o 
 -11   7   6     1805.90     1669.84    300.54 o 
 -10   7   6     3951.33     4117.90    654.82 o 
  -9   7   6     1344.23     1435.24    208.92 o 
  -8   7   6      896.39      848.64    121.74 o 
  -7   7   6     6127.82     6785.08    634.85 o 
  -6   7   6     1807.19     1578.94    178.66 o 
  -5   7   6     5646.52     5346.84    339.02 o 
  -4   7   6      364.72      369.09     90.92 o 
  -3   7   6     5084.40     5436.26    267.42 o 
  -2   7   6     1191.22     1184.59    186.39 o 
  -1   7   6     5293.68     5740.42    181.94 o 
   0   7   6      210.28      203.93     50.49 o 
   1   7   6     4801.77     5113.22    593.73 o 
   2   7   6     1272.54     1078.70    175.73 o 
   3   7   6     9317.58     9407.41    487.93 o 
   4   7   6      162.49      321.50     76.07 o 
   5   7   6      656.62      559.30    102.73 o 
   6   7   6     9789.24    10503.17    526.05 o 
   7   7   6     5441.56     6031.44    464.47 o 
   8   7   6     6703.78     7414.18    858.69 o 
   9   7   6      799.27      860.77    170.00 o 
  10   7   6     4319.75     3353.13    550.89 o 
  11   7   6      231.90      362.83    180.77 o 
  12   7   6     1147.68     1760.21    687.44 o 
  13   7   6     2357.36     1876.36    614.09 o 
  14   7   6       21.51      626.67    236.12 o 
  15   7   6       19.42      205.18    354.51 o 
  16   7   6       77.82      275.80    381.11 o 
 -16   8   6      990.09      527.96    279.57 o 
 -15   8   6      639.14      809.47    233.74 o 
 -14   8   6     1245.55     1933.47    418.50 o 
 -13   8   6     2289.75     2670.93    559.68 o 
 -12   8   6     1830.11     1764.50    552.46 o 
 -11   8   6     1812.02     1982.42    331.53 o 
 -10   8   6     1280.15     1019.69    317.92 o 
  -9   8   6     1206.26     1436.27    236.52 o 
  -8   8   6      321.23      527.96    100.78 o 
  -7   8   6     2128.50     2301.24    232.42 o 
  -6   8   6     4169.53     3647.90    335.17 o 
  -5   8   6     5048.78     4737.27    410.64 o 
  -4   8   6     8766.74     7833.21    384.50 o 
  -3   8   6     3166.54     3791.30    405.21 o 
  -2   8   6     4985.91     4872.75    244.76 o 
  -1   8   6       60.54      106.61     57.49 o 
   0   8   6      316.89      281.63     84.11 o 
   1   8   6     3129.07     3249.73    368.52 o 
   2   8   6     1519.81     1821.85    150.40 o 
   3   8   6     1665.25     2206.11    189.56 o 
   4   8   6      482.81      904.61    102.63 o 
   5   8   6      104.20      254.02     90.35 o 
   6   8   6     1193.77     1578.80    204.60 o 
   7   8   6     3723.13     3908.28    392.98 o 
   8   8   6      352.07      367.28    197.92 o 
   9   8   6     1804.49     1937.57    302.92 o 
  10   8   6     3620.69     4344.40    548.80 o 
  11   8   6     5299.46     5303.17   1060.46 o 
  12   8   6      677.95      611.52    265.73 o 
  13   8   6     2630.05     2197.93    612.16 o 
  14   8   6      604.44      808.53    239.22 o 
  15   8   6     1061.21      752.85    220.72 o 
  16   8   6      299.87      625.19    602.03 o 
 -16   9   6     3792.79     2426.72    742.36 o 
 -15   9   6     1864.37     2333.59    316.92 o 
 -14   9   6     2504.04     2858.04    600.82 o 
 -13   9   6     2420.27     2053.45    458.32 o 
 -12   9   6     3198.00     2831.35    561.12 o 
 -11   9   6     9065.64     9167.24   1202.81 o 
 -10   9   6      533.69      358.50    175.67 o 
  -9   9   6     2945.77     2957.91    436.50 o 
  -8   9   6      335.50      410.64    101.19 o 
  -7   9   6    22009.24    22769.48    698.09 o 
  -6   9   6        6.93      219.63     73.70 o 
  -5   9   6     1764.24     1570.56    164.05 o 
  -4   9   6      100.80      149.02     63.46 o 
  -3   9   6    21070.79    21081.03    525.68 o 
  -2   9   6      160.11       75.65     57.94 o 
  -1   9   6     7397.37     6611.86    294.59 o 
   0   9   6       21.17       33.08     52.56 o 
   1   9   6    14020.57    13320.39    409.03 o 
   2   9   6     1818.45     2025.64    169.19 o 
   3   9   6    31185.19    32287.24    629.36 o 
   4   9   6     7293.40     7270.39    367.33 o 
   5   9   6    10136.20     9865.15    453.93 o 
   6   9   6     8474.70     9019.04    553.92 o 
   7   9   6     9787.62     9929.52    595.01 o 
   8   9   6    20344.84    21738.43    866.96 o 
   9   9   6       53.20      432.06    132.81 o 
  10   9   6    11280.11    12148.20   1429.49 o 
  11   9   6     2728.85     2687.57    525.73 o 
  12   9   6    10367.43    13288.85   1431.32 o 
  13   9   6      460.86      520.26    265.57 o 
  14   9   6     1556.82     1563.21    306.56 o 
  15   9   6      177.89      945.53    523.45 o 
  16   9   6     8820.82     7414.87   1111.42 o 
 -16  10   6     1088.97      741.40    305.85 o 
 -15  10   6      647.30      792.61    423.11 o 
 -14  10   6       69.01      309.66    207.62 o 
 -13  10   6      112.76      384.37    164.36 o 
 -12  10   6     1802.71     1045.31    355.86 o 
 -11  10   6     1674.04     1668.30    355.65 o 
 -10  10   6      829.23      791.79    152.75 o 
  -9  10   6       83.33      310.06    101.10 o 
  -8  10   6     4905.57     4265.09    612.22 o 
  -7  10   6       14.02      226.73     87.42 o 
  -6  10   6    23174.78    23178.91    679.02 o 
  -5  10   6      401.52      632.30    116.49 o 
  -4  10   6    13814.16    12523.54    401.13 o 
  -3  10   6        5.34      121.63     97.18 o 
  -2  10   6    19859.11    18640.28    501.00 o 
  -1  10   6      611.45      416.08     89.54 o 
   0  10   6    12902.23    12046.45    357.25 o 
   1  10   6     1393.68     1657.71    156.23 o 
   2  10   6     5553.66     5465.93    590.95 o 
   3  10   6     1636.01     1503.32    227.81 o 
   4  10   6       52.63      146.65     75.95 o 
   5  10   6     1121.83     1518.44    206.20 o 
   6  10   6       50.27      264.45    102.51 o 
   7  10   6     1354.44      872.11    142.30 o 
   8  10   6     1080.89     1139.81    173.55 o 
   9  10   6       84.35      121.73     98.44 o 
  10  10   6       63.77      320.22    128.62 o 
  11  10   6     3933.66     4807.71    884.21 o 
  12  10   6       53.18      223.07    172.57 o 
  13  10   6     1827.43     1088.31    289.32 o 
  14  10   6       38.48      261.65    431.41 o 
  15  10   6     2226.13     1056.71    358.14 o 
  16  10   6        1.53      176.15    140.42 o 
 -16  11   6      533.14      505.23    218.08 o 
 -15  11   6      958.59     1047.98    453.78 o 
 -14  11   6      476.09      533.43    195.80 o 
 -13  11   6     1529.61     1412.48    417.71 o 
 -12  11   6      197.44      142.04    123.00 o 
 -11  11   6     2815.87     2581.70    421.30 o 
 -10  11   6      490.48      570.35    173.44 o 
  -9  11   6      329.23      413.91    109.18 o 
  -8  11   6       87.46      372.09    113.40 o 
  -7  11   6     6179.09     5986.27    612.13 o 
  -6  11   6      783.54      361.46    210.14 o 
  -5  11   6    14405.54    15094.09    653.64 o 
  -4  11   6     4630.92     4645.88    310.27 o 
  -3  11   6    11299.79    12217.22    522.16 o 
  -2  11   6     2089.60     2129.33    177.17 o 
  -1  11   6     5636.54     5546.23    278.04 o 
   0  11   6        7.14      106.03     41.44 o 
   1  11   6    14336.57    14725.54    508.31 o 
   2  11   6     1318.89     1320.82    123.23 o 
   3  11   6     2878.78     2929.51    259.55 o 
   4  11   6      353.06      475.79    114.15 o 
   5  11   6      502.40      682.48    124.22 o 
   6  11   6     1131.37     1612.30    181.83 o 
   7  11   6      460.04      424.66     88.44 o 
   8  11   6     1068.17     1304.90    206.04 o 
   9  11   6     2877.47     3150.92    483.50 o 
  10  11   6     2032.40     1918.17    344.96 o 
  11  11   6       25.33      566.86    182.33 o 
  12  11   6     2214.02     2808.15    776.68 o 
  13  11   6      527.79      670.17    263.24 o 
  14  11   6     2720.26     2548.23    540.74 o 
  15  11   6        4.59      452.91    201.43 o 
 -15  12   6     5443.78     3913.18    927.29 o 
 -14  12   6      740.89      692.34    288.03 o 
 -13  12   6    11783.92    12729.40   1200.58 o 
 -12  12   6     4425.95     3539.08    614.79 o 
 -11  12   6    10261.42     9887.19   1074.26 o 
 -10  12   6     7693.00     6906.32    592.80 o 
  -9  12   6     9294.05     9829.74    695.28 o 
  -8  12   6    12667.31    11878.10    945.98 o 
  -7  12   6     5706.14     6403.19    619.55 o 
  -6  12   6    12955.58    12157.95    565.19 o 
  -5  12   6       57.19       71.57     84.29 o 
  -4  12   6     4326.94     3772.40    313.31 o 
  -3  12   6      363.72      362.60     82.41 o 
  -2  12   6    11503.01    11460.94    356.71 o 
  -1  12   6      446.19      553.89    107.77 o 
   0  12   6     1819.24     1634.33    227.64 o 
   1  12   6     3019.33     2884.13    219.26 o 
   2  12   6     8482.36     9101.57    380.45 o 
   3  12   6    20198.27    21402.62    458.91 o 
   4  12   6     9761.98     9529.02    654.10 o 
   5  12   6     7526.86     8603.94    659.25 o 
   6  12   6    12669.67    12600.50    653.42 o 
   7  12   6    22322.46    23363.82    676.39 o 
   8  12   6     2359.02     1811.92    267.97 o 
   9  12   6     9403.83     9355.39    847.43 o 
  10  12   6     2981.64     2639.13    452.14 o 
  11  12   6     9644.16    10506.92   1158.31 o 
  12  12   6     5678.50     5187.36   1103.78 o 
  13  12   6     1241.44     1001.62    342.51 o 
  14  12   6     1405.88     1797.53    286.15 o 
  15  12   6     2630.87     1524.05    469.03 o 
 -15  13   6      149.61      187.62    183.50 o 
 -14  13   6        3.34      -53.54    148.14 o 
 -13  13   6      236.82      434.30    235.12 o 
 -12  13   6       85.88      390.95    137.27 o 
 -11  13   6     3446.59     2439.40    444.95 o 
 -10  13   6      216.56      178.43     91.97 o 
  -9  13   6      548.58      674.47    149.70 o 
  -8  13   6       19.76      135.54    140.69 o 
  -7  13   6    14875.73    15408.71    793.40 o 
  -6  13   6      378.10      397.44     82.73 o 
  -5  13   6     9965.17    10155.41    465.94 o 
  -4  13   6     1275.91     1803.21    230.80 o 
  -3  13   6    20753.69    20898.08    591.24 o 
  -2  13   6     1278.97      792.71    319.34 o 
  -1  13   6     7304.79     6512.54   1390.83 o 
   0  13   6       14.00     -142.49    142.49 o 
   1  13   6     3915.68     3942.51    217.44 o 
   2  13   6      103.72      201.00     93.67 o 
   3  13   6     3184.29     3698.35    292.60 o 
   4  13   6    11180.63    11983.41    569.70 o 
   5  13   6     1543.02     2187.91    211.58 o 
   6  13   6     1425.68     1142.56    201.10 o 
   7  13   6     2994.47     2858.55    371.31 o 
   8  13   6       90.83      195.35    153.72 o 
   9  13   6       82.80      213.68    184.56 o 
  10  13   6       24.62      218.72    212.61 o 
  11  13   6       98.25      317.40    118.36 o 
  12  13   6     5939.43     5982.31   1715.71 o 
  13  13   6      112.24      280.62    337.53 o 
  14  13   6     2620.88     2145.09    374.16 o 
  15  13   6      285.00      214.66    212.67 o 
 -15  14   6        0.30      -94.35    110.47 o 
 -14  14   6      785.30      570.00    230.48 o 
 -13  14   6       18.54      391.16    144.73 o 
 -12  14   6      827.31      720.21    202.76 o 
 -11  14   6      120.15      110.88    143.57 o 
 -10  14   6     3286.61     3941.51    638.91 o 
  -9  14   6     2408.69     2504.56    418.20 o 
  -8  14   6     5306.82     5684.31    582.49 o 
  -7  14   6      146.85      221.15     72.09 o 
  -6  14   6    22259.31    24067.47    617.40 o 
  -5  14   6     3612.51     3174.06    302.65 o 
  -4  14   6    37687.91    40419.34    633.18 o 
  -3  14   6       11.74      294.14    148.85 o 
  -2  14   6    10002.44    11471.19    985.83 o 
  -1  14   6     2344.35     2507.24    421.03 o 
   0  14   6     6219.17     5950.39    788.17 o 
   1  14   6     3168.39     3151.32    458.36 o 
   2  14   6     2074.26     1763.05    225.29 o 
   3  14   6      804.72      867.72    127.43 o 
   4  14   6      245.45      312.75    104.49 o 
   5  14   6      469.31      707.98    160.51 o 
   6  14   6      250.96      134.15     70.42 o 
   7  14   6      141.24      186.10    126.41 o 
   8  14   6     2295.82     2247.65    334.17 o 
   9  14   6      767.17      863.85    193.77 o 
  10  14   6       18.96      143.01     91.46 o 
  11  14   6      657.15      650.75    249.10 o 
  12  14   6      395.88     1064.63    281.89 o 
  13  14   6     5267.49     4287.75   1103.55 o 
  14  14   6      120.39      374.71    200.14 o 
  15  14   6     2241.56     1432.52    403.28 o 
 -15  15   6     3429.19     1699.01    447.80 o 
 -14  15   6    10807.21     8974.44    775.68 o 
 -13  15   6     3056.28     3304.97    479.00 o 
 -12  15   6    13657.49    12163.19   1183.22 o 
 -11  15   6     6425.02     5363.76    813.84 o 
 -10  15   6    13943.77    13280.48   1262.10 o 
  -9  15   6     4973.06     4743.95    718.25 o 
  -8  15   6     3426.48     3205.11    463.48 o 
  -7  15   6     4169.44     4194.01    476.02 o 
  -6  15   6     5775.31     5488.25    457.27 o 
  -5  15   6      390.71      303.66     97.28 o 
  -4  15   6      286.86      239.60     64.62 o 
  -3  15   6      976.56      799.48    186.34 o 
  -2  15   6     2134.33     2782.53    343.41 o 
  -1  15   6      214.44      614.18    182.25 o 
   0  15   6     2379.19     2584.03    330.94 o 
   1  15   6     3062.65     3060.89    847.63 o 
   2  15   6    19533.80    18776.89    798.58 o 
   3  15   6    21365.94    21421.45    927.34 o 
   4  15   6    12632.62    13317.02    933.18 o 
   5  15   6    18348.50    17777.80    987.17 o 
   6  15   6    26719.83    27706.71    712.27 o 
   7  15   6    13847.99    15161.80    857.95 o 
   8  15   6     8212.00     7857.92    780.84 o 
   9  15   6    14297.73    13725.51    932.31 o 
  10  15   6    11688.32    11414.55   1558.96 o 
  11  15   6    11139.69    11147.90   1123.26 o 
  12  15   6     1937.84     2708.32    516.55 o 
  13  15   6     5000.85     5018.79    652.38 o 
  14  15   6      602.86      713.72    221.18 o 
 -14  16   6       46.10      388.04    174.02 o 
 -13  16   6     1716.05     1698.60    312.07 o 
 -12  16   6     4756.11     4701.07    705.17 o 
 -11  16   6      646.78      914.79    333.28 o 
 -10  16   6     1135.49     1095.41    249.48 o 
  -9  16   6      922.45      967.26    171.40 o 
  -8  16   6     2217.47     1848.69    483.19 o 
  -7  16   6       73.01      156.43     68.41 o 
  -6  16   6     9716.26     9754.41    697.53 o 
  -5  16   6     2515.27     3013.89    286.13 o 
  -4  16   6     6576.99     6470.45    983.09 o 
  -3  16   6     4387.56     4104.31    637.33 o 
  -2  16   6    14158.04    13336.79   1324.64 o 
  -1  16   6     4911.19     6065.13    602.96 o 
   0  16   6     5121.78     5772.22    731.50 o 
   1  16   6     2223.96     2285.10    256.38 o 
   2  16   6    11580.77    11054.51   1092.29 o 
   3  16   6     7161.60     7118.96    542.29 o 
   4  16   6       61.49      -25.67     85.39 o 
   5  16   6     2636.04     2776.18    295.91 o 
   6  16   6       60.66      -13.93     79.25 o 
   7  16   6      165.80      434.78    125.72 o 
   8  16   6      218.29      243.77    128.75 o 
   9  16   6       62.71       97.25    122.11 o 
  10  16   6     1300.26     1537.32    273.96 o 
  11  16   6     4076.15     3875.27    798.46 o 
  12  16   6     2151.09     1668.83    211.71 o 
  13  16   6     3241.75     3458.51    531.71 o 
  14  16   6     1063.42      840.10    468.73 o 
 -14  17   6      917.02      696.59    237.82 o 
 -13  17   6     1373.73     1565.21    459.32 o 
 -12  17   6     1079.89     1096.55    245.63 o 
 -11  17   6     1814.98     1787.86    406.36 o 
 -10  17   6      894.16      532.25    193.44 o 
  -9  17   6     9773.97     9689.05    828.37 o 
  -8  17   6     1807.81     1660.51    260.24 o 
  -7  17   6     7495.38     6997.36    581.06 o 
  -6  17   6       92.68       75.58     59.05 o 
  -5  17   6    37020.76    38216.56    837.87 o 
  -4  17   6      382.82      520.58    258.78 o 
  -3  17   6    13581.88    13637.43   1223.02 o 
  -2  17   6     4575.43     4082.47    502.77 o 
  -1  17   6    10898.92    10040.29   1227.69 o 
   0  17   6      335.06      495.32    140.24 o 
   1  17   6    14073.37    13572.41   1635.63 o 
   2  17   6    14139.58    13215.08   1299.84 o 
   3  17   6     5769.64     5884.71    653.28 o 
   4  17   6     3219.71     3241.89    337.10 o 
   5  17   6     1560.44     1720.68    320.21 o 
   6  17   6      742.71      509.53    246.90 o 
   7  17   6       43.44      187.63    125.80 o 
   8  17   6       30.83      193.98    217.67 o 
   9  17   6     1367.53     1108.74    218.27 o 
  10  17   6     2170.74     1978.83    464.83 o 
  11  17   6      723.97      522.42    211.27 o 
  12  17   6     3285.90     3046.78    429.27 o 
  13  17   6     1107.57     1092.15    286.15 o 
  14  17   6     8715.74     8840.19    730.90 o 
 -14  18   6     7096.89     7011.47   1236.88 o 
 -13  18   6    10110.13     8789.62   1703.38 o 
 -12  18   6     2938.62     3729.30    326.15 o 
 -11  18   6    12609.81    12980.47   1416.69 o 
 -10  18   6     2083.62     2499.25    514.50 o 
  -9  18   6     8264.83     8429.39   1196.95 o 
  -8  18   6      111.22      106.28     65.07 o 
  -7  18   6     4312.03     4794.12    636.55 o 
  -6  18   6      345.58      296.34     72.34 o 
  -5  18   6     3241.23     2706.22    674.32 o 
  -4  18   6       20.74      419.09    253.46 o 
  -3  18   6     1114.45     1184.52    332.44 o 
  -2  18   6       15.67      299.52    258.62 o 
  -1  18   6     1359.20     1439.07    556.37 o 
   0  18   6     6031.25     5882.17   1079.39 o 
   1  18   6    19494.06    19599.92   1743.14 o 
   2  18   6    13687.03    13186.33   1380.42 o 
   3  18   6    16125.80    16872.67    658.70 o 
   4  18   6    39037.93    40704.14   1172.32 o 
   5  18   6    29132.97    29797.38    544.95 o 
   6  18   6    27979.61    29727.04    544.02 o 
   7  18   6    15709.56    16486.11    796.41 o 
   8  18   6    30331.74    29398.04   1069.74 o 
   9  18   6    10998.48    11022.12   1043.71 o 
  10  18   6    17410.40    16434.88    977.37 o 
  11  18   6     2506.01     2264.77    448.42 o 
  12  18   6     8586.75     8217.18    732.33 o 
  13  18   6      271.27      483.93    280.71 o 
  14  18   6     2396.14     1606.68    504.60 o 
 -13  19   6      392.84      472.07    157.70 o 
 -12  19   6     3637.08     3317.00    864.46 o 
 -11  19   6     4197.17     4286.39    597.67 o 
 -10  19   6      188.07      197.88    111.20 o 
  -9  19   6     6835.66     6855.33   1126.73 o 
  -8  19   6     1663.66     1580.30    281.32 o 
  -7  19   6    20286.57    20486.42    753.28 o 
  -6  19   6      128.34       94.83     35.60 o 
  -5  19   6    20172.59    24445.47   1557.71 o 
  -4  19   6     1296.65     1037.38    428.41 o 
  -3  19   6    21063.10    23605.70   1600.58 o 
  -2  19   6      824.04     1341.75    543.30 o 
  -1  19   6    10489.20    10903.32   1276.88 o 
   0  19   6     1364.82     1854.94    445.31 o 
   1  19   6      836.61      817.87    312.08 o 
   2  19   6      242.33      -48.03    232.37 o 
   3  19   6      380.27      182.27     46.62 o 
   4  19   6     2009.87     2015.37    253.59 o 
   5  19   6     4704.16     4186.88    517.81 o 
   6  19   6      369.32      299.86     83.97 o 
   7  19   6     1788.73     1026.13    297.97 o 
   8  19   6       21.36      113.55     70.06 o 
   9  19   6     3649.49     2811.97    751.07 o 
  10  19   6      714.66      377.72    249.22 o 
  11  19   6     3587.34     2730.06    533.81 o 
  12  19   6     4145.38     3472.81    599.79 o 
  13  19   6      759.47      540.78    192.34 o 
 -13  20   6     1628.63     1375.28    306.13 o 
 -12  20   6      442.89      303.02    127.91 o 
 -11  20   6     3404.51     2736.82    576.94 o 
 -10  20   6     3960.58     3327.84    734.73 o 
  -9  20   6     2515.81     2436.97    502.71 o 
  -8  20   6     9224.80     9808.81   1025.27 o 
  -7  20   6     1129.51     1328.90    276.25 o 
  -6  20   6    13697.85    14347.89   1749.93 o 
  -5  20   6       60.27      311.80    177.13 o 
  -4  20   6    31084.55    36787.51   1185.87 o 
  -3  20   6    10539.17    11765.02   1729.71 o 
  -2  20   6    18364.87    18343.52   1770.12 o 
  -1  20   6    10186.22    11402.29   1559.96 o 
   0  20   6    25763.39    27517.29   1229.81 o 
   1  20   6    28502.47    30415.23   1271.20 o 
   2  20   6    10422.68    11477.99   1769.73 o 
   3  20   6    16225.82    15821.08   1518.44 o 
   4  20   6     3658.61     3942.08    425.19 o 
   5  20   6    10868.19    11583.85    613.62 o 
   6  20   6       42.96      325.39    129.24 o 
   7  20   6     1858.83     1639.14    368.59 o 
   8  20   6     2293.91     1770.92    370.23 o 
   9  20   6     1547.95     1237.74    267.41 o 
  10  20   6     3610.67     2177.98    658.15 o 
  11  20   6     1885.03     1372.14    294.28 o 
  12  20   6     3409.44     2531.07    618.89 o 
  13  20   6     9326.67     9595.66    910.63 o 
 -13  21   6     3800.02     4408.86    836.09 o 
 -12  21   6    16015.60    17149.95   2071.52 o 
 -11  21   6      445.71      320.39    150.25 o 
 -10  21   6    16843.84    17537.98   1388.25 o 
  -9  21   6      181.18      189.18    122.51 o 
  -8  21   6     6152.01     6151.10    866.45 o 
  -7  21   6       68.55      156.00    107.09 o 
  -6  21   6     3149.36     2906.30    937.31 o 
  -5  21   6      977.45     1283.93    390.75 o 
  -4  21   6      433.57      502.88    283.26 o 
  -3  21   6      173.71      346.35    184.72 o 
  -2  21   6     6406.68     6256.68   1258.50 o 
  -1  21   6     3031.20     3734.91    830.59 o 
   0  21   6    25119.58    25389.75    896.80 o 
   1  21   6     6408.97     6434.24   1409.47 o 
   2  21   6    21321.55    22092.90    814.31 o 
   3  21   6    15978.29    13269.37   1133.59 o 
   4  21   6    20732.59    20417.16    571.67 o 
   5  21   6    13356.81    13515.44    854.32 o 
   6  21   6    11309.35    10750.84    897.56 o 
   7  21   6    17891.40    18105.21    680.14 o 
   8  21   6     5066.85     4002.69    745.00 o 
   9  21   6    25737.84    25760.42   1550.73 o 
  10  21   6     1815.56     1840.69    270.49 o 
  11  21   6    14888.22    15697.06    642.97 o 
  12  21   6      441.20      581.14    206.22 o 
 -12  22   6      346.61      886.79    387.40 o 
 -11  22   6     2948.29     2112.89    809.41 o 
 -10  22   6     6670.13     7009.25    714.19 o 
  -9  22   6     5705.06     7775.89   1013.26 o 
  -8  22   6    12069.48    13594.28   1259.47 o 
  -7  22   6     1120.78     1243.86    349.28 o 
  -6  22   6    23298.36    26299.40   1551.70 o 
  -5  22   6        6.92      296.00    209.83 o 
  -4  22   6    27772.87    31047.42   1929.11 o 
  -3  22   6       24.06      295.68    210.26 o 
  -2  22   6    22831.51    24970.40   1270.59 o 
  -1  22   6     9236.39     9780.92   1318.21 o 
   0  22   6    13088.00    13189.63   1144.79 o 
   1  22   6     5090.03     5998.37   1296.96 o 
   2  22   6     2496.15     2641.65    839.54 o 
   3  22   6    10421.06    11494.30   1353.71 o 
   4  22   6      203.19      188.74    102.45 o 
   5  22   6     2927.37     2747.10    436.45 o 
   6  22   6     3721.33     3537.84    578.41 o 
   7  22   6     1506.66     1066.09    183.85 o 
   8  22   6     3227.59     3025.92    672.14 o 
   9  22   6       10.63      144.93    202.38 o 
  10  22   6     5746.64     5344.53    491.76 o 
  11  22   6     2424.67     1887.32    389.57 o 
  12  22   6     1872.67     1468.51    436.54 o 
 -12  23   6      134.35      664.06    272.80 o 
 -11  23   6     1265.55     1260.09    512.53 o 
 -10  23   6     3075.62     3369.53    712.88 o 
  -9  23   6     9243.77     8710.79    412.91 o 
  -8  23   6      557.42      429.01    264.04 o 
  -7  23   6    16054.85    18253.09   2283.89 o 
  -6  23   6      943.00     1058.88    336.14 o 
  -5  23   6    24075.91    25039.17   2239.79 o 
  -4  23   6      190.18      151.71    163.11 o 
  -3  23   6    29439.53    30790.23   1910.82 o 
  -2  23   6     1816.19     2830.66    697.35 o 
  -1  23   6    16176.94    19189.55   2234.68 o 
   0  23   6     6711.92     7057.65   1648.58 o 
   1  23   6    10625.01     9676.38   1608.11 o 
   2  23   6     9553.40     9592.25   1692.79 o 
   3  23   6     1441.29     1658.46    498.22 o 
   4  23   6     4500.35     3926.40   1568.61 o 
   5  23   6       12.16      171.02    103.01 o 
   6  23   6     4618.96     4756.01    908.22 o 
   7  23   6     4697.89     4841.87    895.23 o 
   8  23   6      265.60      240.65    325.33 o 
   9  23   6     5102.64     3880.34    437.35 o 
  10  23   6      764.20      714.34    292.93 o 
  11  23   6     1516.41     1250.64    356.93 o 
 -11  24   6    12101.64    11387.23   1741.32 o 
 -10  24   6      462.52      517.27    189.22 o 
  -9  24   6     7786.49    11133.50    901.72 o 
  -8  24   6       10.99      246.54    248.17 o 
  -7  24   6     6947.83     8807.18   2558.16 o 
  -6  24   6       90.94      454.12    269.80 o 
  -5  24   6     2705.59     2557.80    726.04 o 
  -4  24   6     1167.93     1914.31    504.72 o 
  -3  24   6       52.62      677.31    339.09 o 
  -2  24   6      498.26     1059.59    407.21 o 
  -1  24   6     7095.61     8503.26   4435.09 o 
   0  24   6     2109.97     2549.17    691.42 o 
   1  24   6    10498.47     9704.48   2149.10 o 
   2  24   6     4581.05     3683.75   1237.68 o 
   3  24   6    11983.38    12721.53   2286.32 o 
   4  24   6     7114.40     7423.19   1904.32 o 
   5  24   6    13440.86    14760.71   1860.50 o 
   6  24   6     8228.98     8864.28   5230.15 o 
   7  24   6     7193.12     5046.14   1348.69 o 
   8  24   6    17989.35    19941.15   1029.84 o 
   9  24   6     5124.72     5301.93   1060.65 o 
  10  24   6    15331.30    18048.98   1579.33 o 
  11  24   6     1643.39     1456.08    398.81 o 
 -10  25   6     3270.14     2886.89    394.82 o 
  -9  25   6     3631.70     2887.14    383.82 o 
  -8  25   6     7314.85     8378.63   1337.57 o 
  -7  25   6     4556.84     5844.77   1007.80 o 
  -6  25   6     1078.40     1189.81    429.52 o 
  -5  25   6     6660.06     7345.77   1929.72 o 
  -4  25   6      381.33      638.40    347.61 o 
  -3  25   6    10413.74    12713.62   1650.30 o 
  -2  25   6     3216.25     3449.47   1065.68 o 
  -1  25   6    13420.11    12046.64   2222.51 o 
   0  25   6    10729.79     9827.20   1241.06 o 
   1  25   6     5760.92     5697.93   1742.95 o 
   2  25   6     6869.83     6008.02   1518.46 o 
   3  25   6     6028.70     6272.61   1480.36 o 
   4  25   6     4312.19     5337.14   1405.04 o 
   5  25   6      447.43      300.96    291.18 o 
   6  25   6     1348.75      788.14    470.32 o 
   7  25   6     1404.74     1485.74    382.59 o 
   8  25   6      111.34      329.09    298.16 o 
   9  25   6     2959.22     3031.36    535.34 o 
  10  25   6      989.42     1179.20    378.05 o 
 -10  26   6     1993.41     1845.56    533.42 o 
  -9  26   6      676.50      724.32    215.57 o 
  -8  26   6     5882.22     7319.67    546.06 o 
  -7  26   6     1112.86     1568.16    326.25 o 
  -6  26   6     6331.96     9297.89   1259.92 o 
  -5  26   6      939.60      690.25    329.70 o 
  -4  26   6    11308.89    14048.64   1715.09 o 
  -3  26   6      147.27      131.92    242.91 o 
  -2  26   6    13845.31    14053.54   1827.78 o 
  -1  26   6      912.46     1117.75    308.66 o 
   0  26   6    12192.17    12045.54   2121.48 o 
   1  26   6     2862.91     2223.64    615.10 o 
   2  26   6     6736.30     7123.64   2076.11 o 
   3  26   6      293.28      456.87    298.70 o 
   4  26   6     1906.58     2299.40    589.91 o 
   5  26   6     1090.64     1444.83    960.80 o 
   6  26   6      479.62      762.65    338.46 o 
   7  26   6      310.57      508.55    269.26 o 
   8  26   6     3364.32     3360.44    777.11 o 
   9  26   6      693.34      544.85    288.64 o 
  -9  27   6      595.05     1300.90    366.06 o 
  -8  27   6     5031.53     6238.36   1041.15 o 
  -7  27   6     1121.04     1622.78    298.77 o 
  -6  27   6     2645.56     3437.41    638.34 o 
  -5  27   6     1001.91     1374.57    306.24 o 
  -4  27   6     4078.73     4680.82    926.88 o 
  -3  27   6      769.31     1138.22    269.72 o 
  -2  27   6      137.70      453.36    241.88 o 
  -1  27   6      574.24      563.91    295.81 o 
   0  27   6     1410.96      905.21    478.28 o 
   1  27   6     2853.31     2973.53    740.01 o 
   2  27   6     3881.02     4148.91   1114.51 o 
   3  27   6     2101.79     1296.27    405.21 o 
   4  27   6     6503.17     7536.60   1041.46 o 
   5  27   6     3595.59     3187.84   2231.29 o 
   6  27   6     8875.43     8528.60    770.63 o 
   7  27   6     5221.01     4236.68   1298.83 o 
   8  27   6     9563.37     8518.72   1521.51 o 
   9  27   6     7603.79     6132.77   1542.16 o 
  -8  28   6     1423.85     2682.01    319.62 o 
  -7  28   6      710.65      882.69    324.49 o 
  -6  28   6     1660.20     1610.37    369.72 o 
  -5  28   6      825.99      490.60    153.80 o 
  -4  28   6     3895.32     4488.27    727.12 o 
  -3  28   6     1676.17     1921.14    208.51 o 
  -2  28   6     7924.14     6764.89   1008.71 o 
  -1  28   6      206.64      237.48    222.74 o 
   0  28   6     5805.19     4739.90   1022.80 o 
   1  28   6     1127.99     1125.64    329.36 o 
   2  28   6     5170.49     4572.80    769.90 o 
   3  28   6     1207.88     1247.14    379.28 o 
   4  28   6     4644.65     4186.69   1095.81 o 
   5  28   6     1213.58      986.84    665.83 o 
   6  28   6      526.55      500.65    243.17 o 
   7  28   6      830.83      415.23    286.73 o 
   8  28   6       75.17      306.25    179.14 o 
  -7  29   6     1599.56     2170.23    318.92 o 
  -6  29   6     1190.51      791.54    225.70 o 
  -5  29   6     1577.52     1433.87    890.72 o 
  -4  29   6      274.72      236.39    184.10 o 
  -3  29   6     3775.32     3984.90    560.89 o 
  -2  29   6      243.30       92.44    135.39 o 
  -1  29   6     4312.99     4492.94   1010.55 o 
   0  29   6      285.07      302.10    168.18 o 
   1  29   6     7619.12     6791.30   1120.13 o 
   2  29   6      306.14      237.35    210.45 o 
   3  29   6     4129.44     5095.94    856.29 o 
   4  29   6     1107.31     1502.66    293.48 o 
   5  29   6     5499.22     3779.23   1169.87 o 
   6  29   6       22.12      135.22    183.42 o 
   7  29   6      669.29      222.82    360.20 o 
  -6  30   6     7461.88     7374.34    853.91 o 
  -5  30   6     2555.93     2815.91    599.03 o 
  -4  30   6     6384.45     6219.61   1386.05 o 
  -3  30   6     2463.39     2227.87    351.67 o 
  -2  30   6     2761.40     2600.41    759.10 o 
  -1  30   6       63.67      635.27    239.48 o 
   0  30   6      996.45      999.27    255.63 o 
   1  30   6       52.14      245.42    247.33 o 
   2  30   6     1696.86     1925.28    397.88 o 
   3  30   6     1346.03     1260.25    363.65 o 
   4  30   6      295.12      736.49    315.64 o 
   5  30   6     1781.33     1433.66    514.38 o 
  -4  31   6      806.11     1083.20    349.88 o 
  -3  31   6      418.17      589.94    250.28 o 
  -2  31   6     1787.83     1577.51    312.49 o 
  -1  31   6      988.08     1223.30    330.17 o 
   0  31   6      223.34      199.72    255.00 o 
   1  31   6     1464.34     1047.34    415.95 o 
   2  31   6      564.88      711.16    231.95 o 
   3  31   6     3223.16     1760.14    844.45 o 
   4  31   6      247.24      281.68    303.28 o 
  -1  32   6     2482.89     1634.10    528.20 o 
   0  32   6     2202.33     1884.32    374.20 o 
   1  32   6     1435.49     1897.53    487.89 o 
 -16   1   7     4410.67     3400.81    621.93 o 
 -15   1   7        3.09      217.54    293.99 o 
 -14   1   7     5815.52     5891.07    983.06 o 
 -13   1   7      195.02      651.36    315.57 o 
 -12   1   7     1937.65     2522.93    569.44 o 
 -11   1   7        2.13      121.06    313.78 o 
 -10   1   7     6052.09     6645.21   1246.27 o 
  -9   1   7     1293.27     1451.21    227.81 o 
  -8   1   7       75.25      148.35    103.04 o 
  -7   1   7     1219.62     1505.65    166.59 o 
  -6   1   7     2240.73     2147.93    270.32 o 
  -5   1   7     2970.77     2481.65    281.26 o 
  -4   1   7      544.32      628.29    124.22 o 
  -3   1   7     9639.87     9918.39    341.62 o 
  -2   1   7      148.73      350.39     96.53 o 
  -1   1   7    15945.61    15514.67    467.34 o 
   0   1   7     4454.40     4472.27    306.52 o 
   1   1   7    29235.16    30737.66    790.30 o 
   2   1   7      185.24      424.99     95.26 o 
   3   1   7    46293.70    46562.50    663.58 o 
   4   1   7     5869.11     6279.95    375.00 o 
   5   1   7    17733.21    16834.44    516.44 o 
   6   1   7        8.15      298.86     82.92 o 
   7   1   7    17734.95    17459.94    821.37 o 
   8   1   7      191.18      167.51     93.89 o 
   9   1   7     4104.65     4931.30    589.75 o 
  10   1   7      729.89     1156.29    292.64 o 
  11   1   7      614.45       70.71    202.66 o 
  12   1   7       59.90      668.39    259.45 o 
  13   1   7     1341.22     1597.35    567.98 o 
  14   1   7     1787.49     1929.04    271.69 o 
  15   1   7       33.49      398.77    224.26 o 
  16   1   7     2148.92     1772.28    557.11 o 
 -16   2   7      396.51      385.70    218.24 o 
 -15   2   7     3752.67     4252.16   1036.48 o 
 -14   2   7     1889.34     2867.12    416.45 o 
 -13   2   7     3984.43     3729.82    944.58 o 
 -12   2   7     6404.41     6538.65   1025.39 o 
 -11   2   7     5420.35     6077.16    948.37 o 
 -10   2   7     6207.71     6467.75    828.97 o 
  -9   2   7     9962.44    10041.59    894.80 o 
  -8   2   7    13283.78    14016.18    724.91 o 
  -7   2   7     4631.63     3851.73    405.66 o 
  -6   2   7    15139.64    15935.24    713.64 o 
  -5   2   7    18050.98    18669.35    643.85 o 
  -4   2   7     1082.95      749.12    145.97 o 
  -3   2   7     3953.80     3987.09    329.98 o 
  -2   2   7     7033.07     6218.78    287.45 o 
  -1   2   7    25213.30    25576.74    632.65 o 
   0   2   7    13937.52    12725.33    405.91 o 
   1   2   7      612.89      591.01    106.63 o 
   2   2   7       44.73      280.45     76.98 o 
   3   2   7     2240.47     2803.60    271.92 o 
   4   2   7     4912.55     5874.97    473.21 o 
   5   2   7      393.24      670.73    145.70 o 
   6   2   7      178.45      441.51    112.48 o 
   7   2   7      805.66      873.38    240.07 o 
   8   2   7     2690.92     2389.59    256.38 o 
   9   2   7     1687.42     1723.52    281.66 o 
  10   2   7      449.62      690.59    196.60 o 
  11   2   7     8632.93     8727.77   1375.27 o 
  12   2   7     6470.91     7516.07   1290.95 o 
  13   2   7     1942.86     2808.66    739.19 o 
  14   2   7     5145.99     4823.82    782.16 o 
  15   2   7     5308.05     2924.76    758.40 o 
  16   2   7     1115.90     1408.76    390.99 o 
 -16   3   7      983.72      765.85    208.30 o 
 -15   3   7     1607.37     1613.30    351.04 o 
 -14   3   7      597.31      632.39    210.64 o 
 -13   3   7     2647.76     3037.78    710.06 o 
 -12   3   7      649.14      635.40    382.54 o 
 -11   3   7     7042.33     8084.57   1191.70 o 
 -10   3   7      318.32      424.10    110.72 o 
  -9   3   7     4070.68     3997.16    486.96 o 
  -8   3   7     3174.02     3489.06    396.40 o 
  -7   3   7     1412.80     1171.04    154.07 o 
  -6   3   7    10507.73     9018.08    390.58 o 
  -5   3   7     2162.75     1848.33    205.64 o 
  -4   3   7    22957.18    23050.29    526.59 o 
  -3   3   7     5362.05     5371.13    340.48 o 
  -2   3   7    29326.90    28607.75    701.52 o 
  -1   3   7     4048.35     4298.48    261.88 o 
   0   3   7    16838.63    16413.35    533.95 o 
   1   3   7     8783.91     9124.42    442.25 o 
   2   3   7     5678.64     5750.70    318.18 o 
   3   3   7     5823.41     6827.93    387.84 o 
   4   3   7    11188.12    12446.58    460.33 o 
   5   3   7     5379.07     6071.47    649.24 o 
   6   3   7     4832.47     5774.03    418.45 o 
   7   3   7     2590.06     2703.30    299.57 o 
   8   3   7    14228.70    14247.58   1091.77 o 
   9   3   7      660.71      895.81    210.77 o 
  10   3   7     5803.37     7082.52   1134.90 o 
  11   3   7     2525.96     3219.71    669.18 o 
  12   3   7     6205.80     5973.77   1142.43 o 
  13   3   7     2369.11     2842.67    616.72 o 
  14   3   7      309.91      266.02    237.97 o 
  15   3   7     4591.36     3543.82    838.47 o 
  16   3   7      533.71      634.50    180.04 o 
 -16   4   7      508.91      560.31    272.85 o 
 -15   4   7     9866.84    10417.42    401.25 o 
 -14   4   7     2753.07     2314.75    480.31 o 
 -13   4   7     3925.34     3361.86    656.39 o 
 -12   4   7     1100.56     1435.89    396.16 o 
 -11   4   7     5590.48     4599.62    737.07 o 
 -10   4   7     1351.01      866.09    389.54 o 
  -9   4   7     3740.42     3604.57    672.31 o 
  -8   4   7       89.20      209.16    146.18 o 
  -7   4   7     2270.20     2475.69    325.06 o 
  -6   4   7    11647.72    10831.85    509.61 o 
  -5   4   7     2928.02     2642.62    312.14 o 
  -4   4   7    10648.85    11057.65    367.23 o 
  -3   4   7     8039.74     7187.72    375.56 o 
  -2   4   7    24437.05    24215.89    607.40 o 
  -1   4   7     5277.57     6443.93    348.54 o 
   0   4   7    37000.28    36433.63    588.02 o 
   1   4   7     3441.00     3632.22    339.08 o 
   2   4   7    52767.75    54462.01    738.71 o 
   3   4   7      471.87      493.44    100.87 o 
   4   4   7    45793.50    47982.59    875.33 o 
   5   4   7    16638.75    17221.98    644.41 o 
   6   4   7    28018.01    31949.90    806.01 o 
   7   4   7     1265.83     1025.71    148.17 o 
   8   4   7    28451.28    29700.56    973.05 o 
   9   4   7     6018.24     5143.38    562.67 o 
  10   4   7    10863.67    11310.88    925.17 o 
  11   4   7     1734.49     1896.55    409.00 o 
  12   4   7     1020.41      632.55    252.59 o 
  13   4   7       95.42      519.15    250.83 o 
  14   4   7       28.04      215.34    220.65 o 
  15   4   7      570.20      542.56    264.31 o 
  16   4   7       51.54       12.41    197.38 o 
 -16   5   7      112.89      448.91    160.69 o 
 -15   5   7     3491.46     3107.39    606.10 o 
 -14   5   7     3811.01     3555.07    921.63 o 
 -13   5   7    14234.54    12251.08   1539.48 o 
 -12   5   7     3813.03     3878.94    911.79 o 
 -11   5   7    22200.25    22373.75    856.87 o 
 -10   5   7    18348.24    17952.24   1186.20 o 
  -9   5   7    22916.03    22647.28   1075.16 o 
  -8   5   7    11499.49    11419.01    541.95 o 
  -7   5   7    37576.61    35206.45    662.70 o 
  -6   5   7    61082.67    61283.72    954.82 o 
  -5   5   7     7432.14     8877.21    723.32 o 
  -4   5   7    30899.76    32008.15    545.16 o 
  -3   5   7     1157.99      768.66    128.92 o 
  -2   5   7    28931.45    27947.68    692.16 o 
  -1   5   7       59.25      159.30     66.73 o 
   0   5   7    24472.25    22368.60    601.18 o 
   1   5   7     5080.74     5521.60    370.77 o 
   2   5   7      421.64      387.07    132.98 o 
   3   5   7     7619.73     9404.82    399.31 o 
   4   5   7     2749.59     3205.16    248.73 o 
   5   5   7     4081.75     4786.86    447.86 o 
   6   5   7    15606.97    16088.04    652.89 o 
   7   5   7      325.65      378.87    117.92 o 
   8   5   7    13294.39    13076.26    964.29 o 
   9   5   7      106.78      360.66    115.44 o 
  10   5   7    21680.75    24228.89   1914.16 o 
  11   5   7     4254.77     4338.35    781.67 o 
  12   5   7     8577.92     9807.86   1279.27 o 
  13   5   7    19438.58    19147.19   1311.00 o 
  14   5   7     5335.56     6522.90    840.56 o 
  15   5   7     6203.59     4950.78    950.39 o 
 -16   6   7      426.03      536.24    193.36 o 
 -15   6   7      891.67      436.90    148.84 o 
 -14   6   7     5676.78     4684.93    784.01 o 
 -13   6   7      229.65      475.47    195.41 o 
 -12   6   7     7021.27     7597.46   1154.14 o 
 -11   6   7     2283.64     1973.53    319.88 o 
 -10   6   7    19694.11    19190.42    655.72 o 
  -9   6   7      802.21      665.80    129.48 o 
  -8   6   7    16047.18    15909.05    753.29 o 
  -7   6   7    14843.97    14502.34    624.89 o 
  -6   6   7     2233.04     1878.09    214.19 o 
  -5   6   7    15704.21    17151.05   1126.31 o 
  -4   6   7     2671.00     2645.09    271.59 o 
  -3   6   7    35949.17    36086.13    581.84 o 
  -2   6   7     4682.10     4601.65    522.81 o 
  -1   6   7    17623.95    18307.10    598.44 o 
   0   6   7    15587.13    16448.40    476.97 o 
   1   6   7    20531.65    21631.20    720.08 o 
   2   6   7    28090.39    28456.72    590.47 o 
   3   6   7      792.01     1017.51    115.70 o 
   4   6   7    25886.35    25600.65   1242.11 o 
   5   6   7     8238.47     8908.95    432.17 o 
   6   6   7     9767.12     9685.28    506.74 o 
   7   6   7    11308.04    11362.19    733.05 o 
   8   6   7     9629.99    10818.34    895.31 o 
   9   6   7    12640.54    12699.19    894.10 o 
  10   6   7      255.30      403.22    463.01 o 
  11   6   7     9166.46     7880.37   1270.79 o 
  12   6   7     7725.82     7677.68   1407.73 o 
  13   6   7     5029.32     3618.08    890.30 o 
  14   6   7     8537.77     7325.25   1157.88 o 
  15   6   7      801.82      849.94    344.96 o 
 -16   7   7    12813.53    14143.80    868.79 o 
 -15   7   7     3120.77     2664.95    609.14 o 
 -14   7   7     4941.52     4493.89    629.81 o 
 -13   7   7     7384.58     6804.71   1437.31 o 
 -12   7   7     5795.84     5137.68   1052.76 o 
 -11   7   7     3692.57     2869.48    485.79 o 
 -10   7   7     3609.00     3258.44    460.09 o 
  -9   7   7     9824.51     8999.04    815.81 o 
  -8   7   7      236.14      326.46    150.06 o 
  -7   7   7      419.78      136.30     96.59 o 
  -6   7   7     5848.44     5213.58    455.52 o 
  -5   7   7     8566.60     9107.38    404.47 o 
  -4   7   7     8440.00     9273.52    386.96 o 
  -3   7   7    30534.63    31896.88    629.91 o 
  -2   7   7    12312.73    12068.44    433.59 o 
  -1   7   7    28095.96    26094.46   1099.68 o 
   0   7   7    22662.79    23818.29    692.68 o 
   1   7   7    54967.26    54795.79    939.22 o 
   2   7   7     2395.44     2008.42    190.05 o 
   3   7   7    94049.75    98739.06   2068.70 o 
   4   7   7     1171.33     1096.40    231.91 o 
   5   7   7    36894.61    38941.70    665.65 o 
   6   7   7     4399.64     4062.49    427.54 o 
   7   7   7    49799.39    51726.98   1299.49 o 
   8   7   7      637.15      910.82    250.19 o 
   9   7   7    24774.22    24952.61   1069.14 o 
  10   7   7     9668.20     9216.94   1173.61 o 
  11   7   7     6365.37     6749.70   1097.48 o 
  12   7   7     1164.78      891.27    267.75 o 
  13   7   7      378.89      165.74    152.32 o 
  14   7   7      335.60      428.01    231.65 o 
  15   7   7      247.15      903.00    238.20 o 
 -15   8   7      154.28       78.87    137.33 o 
 -14   8   7     9097.04     8783.27    952.40 o 
 -13   8   7     1306.99     1218.70    402.58 o 
 -12   8   7    20897.83    21226.56   1118.00 o 
 -11   8   7     4443.50     2513.60    598.96 o 
 -10   8   7    25811.93    26912.40   1320.12 o 
  -9   8   7    13932.24    13601.46    794.26 o 
  -8   8   7    23984.53    25194.87    689.52 o 
  -7   8   7    39881.71    39805.64    875.03 o 
  -6   8   7    24602.81    23821.38    877.73 o 
  -5   8   7    72772.29    75134.00   1153.36 o 
  -4   8   7       16.93       90.26     54.59 o 
  -3   8   7    73639.23    76386.92   1043.18 o 
  -2   8   7     3553.39     3009.52    245.48 o 
  -1   8   7    57043.14    56736.06    850.19 o 
   0   8   7      560.92      987.43    134.36 o 
   1   8   7    17514.05    15648.13    545.32 o 
   2   8   7     5629.19     5713.49    424.19 o 
   3   8   7     4064.27     4545.42    495.45 o 
   4   8   7     1841.02     1978.52    263.65 o 
   5   8   7    12011.67    12808.03    545.47 o 
   6   8   7     1964.52     2049.45    291.39 o 
   7   8   7    39658.98    41658.46   1471.73 o 
   8   8   7      556.48      580.90    146.53 o 
   9   8   7    26968.21    27704.11   1031.98 o 
  10   8   7     3589.01     2919.44    670.13 o 
  11   8   7    32448.62    33748.94   1546.75 o 
  12   8   7    17212.04    17058.42   1208.29 o 
  13   8   7     8695.15     7299.31   1380.42 o 
  14   8   7    14679.94    14873.67    988.84 o 
  15   8   7     4445.82     3402.67    685.80 o 
 -15   9   7     3408.24     3283.66    472.01 o 
 -14   9   7      745.70      460.99    186.00 o 
 -13   9   7     7422.09     6844.49   1394.20 o 
 -12   9   7     2757.62     2468.64    602.87 o 
 -11   9   7    11738.28    13477.96   1323.32 o 
 -10   9   7      296.20       80.16    109.25 o 
  -9   9   7    15355.27    15157.68    847.68 o 
  -8   9   7    10803.07     9895.07    724.48 o 
  -7   9   7     3567.96     4134.34    392.48 o 
  -6   9   7    25081.63    26113.23    487.09 o 
  -5   9   7      248.41      296.57     79.35 o 
  -4   9   7    41667.20    39270.41    614.54 o 
  -3   9   7     4631.38     4753.58    457.96 o 
  -2   9   7    38865.06    37944.86    728.48 o 
  -1   9   7     5617.20     5735.89    328.85 o 
   0   9   7    22533.82    23172.34    504.65 o 
   1   9   7    15511.77    15246.84    642.33 o 
   2   9   7     6323.32     6061.96    566.18 o 
   3   9   7    21427.33    23477.27    751.72 o 
   4   9   7     9764.62     9669.41    780.53 o 
   5   9   7    16904.58    16504.86    543.77 o 
   6   9   7    12989.17    12733.45    954.12 o 
   7   9   7    15657.23    15812.75    819.55 o 
   8   9   7     9031.22     7840.16    766.44 o 
   9   9   7     5440.21     5454.35    704.97 o 
  10   9   7    18772.37    18761.06   1161.18 o 
  11   9   7      477.75      871.83    306.22 o 
  12   9   7     9028.08     8199.56   1731.70 o 
  13   9   7     2979.33     3029.14    999.50 o 
  14   9   7     3569.10     2864.81    534.35 o 
  15   9   7     4890.23     3775.68    619.81 o 
 -15  10   7     8585.82     8575.17    676.36 o 
 -14  10   7     4860.02     3906.97    602.27 o 
 -13  10   7     4730.01     3538.97    799.61 o 
 -12  10   7     6862.48     4625.49   1520.51 o 
 -11  10   7     3477.02     2641.15    605.40 o 
 -10  10   7     6003.72     5618.11   1185.48 o 
  -9  10   7     1076.26      932.14    210.93 o 
  -8  10   7     9743.13     9343.40    775.45 o 
  -7  10   7      141.37     -185.27    201.31 o 
  -6  10   7     1320.70     1097.26    220.20 o 
  -5  10   7     3508.38     3688.68    351.89 o 
  -4  10   7     8569.28     8123.54    500.84 o 
  -3  10   7     2494.60     2699.44    288.78 o 
  -2  10   7    38560.78    38217.77    669.51 o 
  -1  10   7    13750.79    12777.75    495.82 o 
   0  10   7    53681.40    55872.04    792.15 o 
   1  10   7     5005.14     4765.62    407.43 o 
   2  10   7   122612.80   123009.98   2380.13 o 
   3  10   7      307.95      266.31     86.95 o 
   4  10   7   100754.73   104673.68   2197.09 o 
   5  10   7     4505.90     4220.49    427.23 o 
   6  10   7    60694.36    63458.06   1883.48 o 
   7  10   7      816.65      607.90    151.45 o 
   8  10   7    44538.07    46203.49    853.60 o 
   9  10   7     6155.24     5568.62    732.40 o 
  10  10   7    10715.46    10718.70    989.51 o 
  11  10   7     4745.42     5485.39   1013.12 o 
  12  10   7      316.95      810.84    288.17 o 
  13  10   7     1235.51     1770.08    309.98 o 
  14  10   7     1458.80     1562.99    355.57 o 
  15  10   7      308.10      446.10    160.00 o 
 -15  11   7     6478.25     4524.17    825.80 o 
 -14  11   7      424.62      415.39    141.42 o 
 -13  11   7    10417.54    10894.26   1711.75 o 
 -12  11   7     5061.24     2959.41    951.54 o 
 -11  11   7    28733.23    28808.78   1507.09 o 
 -10  11   7    15633.77    14333.44   1274.69 o 
  -9  11   7    22984.07    23327.58    707.88 o 
  -8  11   7    24675.67    25380.50    597.79 o 
  -7  11   7    43873.79    44409.80   1000.30 o 
  -6  11   7    54598.98    58376.97   1421.46 o 
  -5  11   7    10462.89    10115.30    703.67 o 
  -4  11   7    60702.53    60397.57    936.18 o 
  -3  11   7     3362.95     3422.84    276.50 o 
  -2  11   7    51141.16    52730.38    856.14 o 
  -1  11   7      223.26      425.69    144.85 o 
   0  11   7    31952.42    31982.25    527.16 o 
   1  11   7     9055.54     9251.10    426.83 o 
   2  11   7     2818.18     3336.19    303.82 o 
   3  11   7     4426.18     4706.92    347.52 o 
   4  11   7       67.70       62.05    117.30 o 
   5  11   7    12678.82    12593.84    963.14 o 
   6  11   7     5876.46     6397.88    606.70 o 
   7  11   7      433.46      696.01    172.14 o 
   8  11   7    28945.60    29982.45    779.46 o 
   9  11   7      311.59      220.10     86.86 o 
  10  11   7    18343.18    18261.68   1520.64 o 
  11  11   7    12580.23    13674.74   1556.43 o 
  12  11   7    22094.30    21034.96   1122.69 o 
  13  11   7    13934.12    14485.35   1923.06 o 
  14  11   7     6930.22     6810.78   1244.19 o 
  15  11   7    10315.84    10435.80   1490.63 o 
 -15  12   7     3371.12     2619.29    542.07 o 
 -14  12   7     8870.50     8563.05    372.38 o 
 -13  12   7      215.20      607.09    385.78 o 
 -12  12   7     8365.36     8736.29   2184.66 o 
 -11  12   7       17.24      148.11     68.40 o 
 -10  12   7    13961.88    13130.78   1141.86 o 
  -9  12   7     4387.01     3660.90    543.08 o 
  -8  12   7    13644.36    14221.43    813.31 o 
  -7  12   7     9632.19    10463.74    782.76 o 
  -6  12   7     2473.91     2635.96    300.25 o 
  -5  12   7    42049.06    43492.42   1119.04 o 
  -4  12   7     4491.89     3746.38    322.81 o 
  -3  12   7    25454.42    26234.95    742.53 o 
  -2  12   7     1791.34     1698.30    190.83 o 
  -1  12   7    27707.22    31420.49   1042.81 o 
   0  12   7     3545.71     3364.50    272.75 o 
   1  12   7    14973.30    13927.99    646.46 o 
   2  12   7    15728.94    17651.40    543.34 o 
   3  12   7      478.50      511.14    101.49 o 
   4  12   7    19917.64    19156.96    803.60 o 
   5  12   7     4339.25     4357.27    558.31 o 
   6  12   7    13272.34    14861.51    822.36 o 
   7  12   7     7750.48     8472.13    833.95 o 
   8  12   7    13647.34    14288.06    783.22 o 
   9  12   7    16615.51    17700.20   1036.19 o 
  10  12   7     1319.76     1255.00    235.89 o 
  11  12   7    11634.86    10700.28   1375.28 o 
  12  12   7      293.31      351.07    216.95 o 
  13  12   7     6383.29     5767.41    600.45 o 
  14  12   7     2319.32     1931.85    561.77 o 
 -14  13   7    13605.26    20483.28   3680.79 o 
 -13  13   7     6707.24     7662.77    793.25 o 
 -12  13   7    12231.67    13826.81   1221.56 o 
 -11  13   7     5096.73     4410.77    840.81 o 
 -10  13   7     4728.25     5412.65    723.94 o 
  -9  13   7     6203.14     6066.72    791.74 o 
  -8  13   7      149.76      108.06     60.82 o 
  -7  13   7      316.84      400.36    150.83 o 
  -6  13   7     6022.14     6476.86    591.47 o 
  -5  13   7      961.27     1052.54    172.58 o 
  -4  13   7    17049.84    17015.50    751.04 o 
  -3  13   7    12974.32    12488.28    556.15 o 
  -2  13   7    24628.41    24429.86    439.25 o 
  -1  13   7    29249.36    28573.25   1285.88 o 
   0  13   7    21766.22    22016.72    634.51 o 
   1  13   7    50742.16    51945.75    799.80 o 
   2  13   7     6747.21     6172.68    487.27 o 
   3  13   7    71091.39    75128.73   1767.78 o 
   4  13   7      835.98      120.15     89.41 o 
   5  13   7    53422.34    56513.30   1389.29 o 
   6  13   7     3220.31     4595.65    598.55 o 
   7  13   7    39045.30    40965.48    785.76 o 
   8  13   7    11932.45    11471.69    865.91 o 
   9  13   7    20131.38    21025.74   1608.34 o 
  10  13   7     6943.55     5923.46    808.84 o 
  11  13   7     4255.00     4035.38    899.19 o 
  12  13   7     3874.16     3557.07    597.29 o 
  13  13   7       14.27      158.56    191.30 o 
  14  13   7      162.87      332.13    337.61 o 
 -14  14   7     2803.59     2242.88    368.88 o 
 -13  14   7      435.66      495.05    272.72 o 
 -12  14   7    14200.68    14807.92    707.33 o 
 -11  14   7     5312.41     4261.89    870.03 o 
 -10  14   7    17527.14    17478.17    764.85 o 
  -9  14   7    11066.79    11486.36    844.64 o 
  -8  14   7    17781.43    18824.12    630.63 o 
  -7  14   7    25354.59    26189.32    511.73 o 
  -6  14   7    28712.78    28775.00    663.70 o 
  -5  14   7    40584.16    41280.86    972.29 o 
  -4  14   7     5110.49     4280.48    505.49 o 
  -3  14   7    44959.46    46639.56   1122.38 o 
  -2  14   7     3209.85     3895.95    523.64 o 
  -1  14   7    40118.53    37120.64   1013.33 o 
   0  14   7     4956.58     5288.33    999.68 o 
   1  14   7    20720.70    22440.33   1030.43 o 
   2  14   7     3959.72     3791.24    333.50 o 
   3  14   7     6007.44     5808.35    567.75 o 
   4  14   7     7610.07     7608.74    684.33 o 
   5  14   7       93.03       33.65    111.58 o 
   6  14   7     6448.38     6063.23    627.40 o 
   7  14   7     9983.54     9954.54    878.41 o 
   8  14   7        7.85      -47.02    162.24 o 
   9  14   7    16208.90    16104.08   1030.33 o 
  10  14   7     1435.35     1249.75    219.83 o 
  11  14   7    23679.43    24743.21   1323.82 o 
  12  14   7     5763.93     4673.62    902.37 o 
  13  14   7    15654.96    17318.45    694.41 o 
  14  14   7     6264.23     5857.52    712.36 o 
 -14  15   7     1506.26     1714.11    245.61 o 
 -13  15   7     8611.57     8846.31    354.45 o 
 -12  15   7       91.54       59.39     91.55 o 
 -11  15   7     8115.01     7925.55   1564.39 o 
 -10  15   7     1413.19     1547.68    778.63 o 
  -9  15   7    22990.54    22683.95   1289.80 o 
  -8  15   7     7923.91     7874.04    947.09 o 
  -7  15   7    15590.86    16878.21    812.64 o 
  -6  15   7    11709.51    12729.73    705.01 o 
  -5  15   7    14131.39    15177.38    672.60 o 
  -4  15   7    19946.78    20917.72    788.40 o 
  -3  15   7     1490.14     1377.73    371.14 o 
  -2  15   7    20023.46    21124.69    998.46 o 
  -1  15   7     5174.70     6216.45   1100.04 o 
   0  15   7     4892.08     6266.91   1113.25 o 
   1  15   7    15700.95    11437.61   1044.38 o 
   2  15   7    11167.35    10598.63    567.73 o 
   3  15   7    35271.84    36682.74    911.76 o 
   4  15   7      746.01      765.73    267.12 o 
   5  15   7    14834.40    16085.78    950.59 o 
   6  15   7     1066.98      655.80    245.70 o 
   7  15   7    16298.41    16950.25    869.50 o 
   8  15   7     3884.12     3672.44    610.64 o 
   9  15   7      253.08       39.75     98.07 o 
  10  15   7    13029.53    11829.40   1231.42 o 
  11  15   7       33.03      201.52    432.90 o 
  12  15   7     7317.29     6564.45    680.00 o 
  13  15   7     1094.72      998.65    309.42 o 
  14  15   7     7972.05     6515.59    976.52 o 
 -14  16   7     1298.75     1509.01    330.23 o 
 -13  16   7    12592.63    12617.73    983.27 o 
 -12  16   7     5530.21     5435.46    810.60 o 
 -11  16   7     4228.17     5318.98    671.86 o 
 -10  16   7     5086.25     4865.49   2081.35 o 
  -9  16   7      430.97      764.93    313.93 o 
  -8  16   7     5692.23     5173.17    640.76 o 
  -7  16   7     3016.55     2671.03    379.97 o 
  -6  16   7     4278.59     4040.73    463.92 o 
  -5  16   7     3376.93     2922.90    329.73 o 
  -4  16   7     2361.12     1893.43    475.92 o 
  -3  16   7    26054.11    28412.06   1268.69 o 
  -2  16   7    11654.73    11414.17   1154.98 o 
  -1  16   7    13412.45    14123.90   1845.26 o 
   1  16   7     7663.96     7430.29   1427.63 o 
   2  16   7    63094.71    65545.56   1418.63 o 
   3  16   7      471.50      694.88    142.35 o 
   4  16   7    95581.16    98163.74   3730.00 o 
   5  16   7      305.40      170.86     74.80 o 
   6  16   7    54556.74    57749.74   1582.36 o 
   7  16   7     7212.56     6887.76    881.02 o 
   8  16   7    22954.86    23607.56    846.08 o 
   9  16   7     8431.53     7092.87    867.34 o 
  10  16   7     9842.99     9358.33   1425.47 o 
  11  16   7     3227.09     3264.04    564.89 o 
  12  16   7      887.08      557.64    608.05 o 
  13  16   7     1439.77     1414.91    648.32 o 
 -13  17   7     5620.88     5037.57    880.67 o 
 -12  17   7       33.95      163.64    112.38 o 
 -11  17   7    13278.88    13394.03   1016.65 o 
 -10  17   7     6495.02     6436.97   1248.08 o 
  -9  17   7    10441.85    11734.75   1141.08 o 
  -8  17   7     6169.31     7106.79    992.70 o 
  -7  17   7    18266.12    19277.56    770.11 o 
  -6  17   7    20234.88    21571.73    601.34 o 
  -5  17   7    15915.91    15391.64   1311.74 o 
  -4  17   7    39941.64    42430.65   1328.15 o 
  -3  17   7     9220.67    10814.26   1481.38 o 
  -2  17   7    30004.77    33968.43   1412.47 o 
  -1  17   7     2135.25     2375.67    578.47 o 
   0  17   7    29276.41    28829.40   1272.63 o 
   1  17   7       66.07      458.75    229.51 o 
   2  17   7     5947.49     5301.57    969.86 o 
   3  17   7       44.29       89.79     48.02 o 
   4  17   7     5927.29     5097.79    481.94 o 
   5  17   7     3956.51     4432.84    536.29 o 
   6  17   7     2536.64     2012.25    323.53 o 
   7  17   7     1578.72     1711.90    377.66 o 
   8  17   7    10259.63    10217.27    935.58 o 
   9  17   7       21.40      -97.07     97.07 o 
  10  17   7    13385.90    14557.81    943.61 o 
  11  17   7      242.82      382.35    206.54 o 
  12  17   7    14179.31    15367.14   1529.41 o 
  13  17   7     1459.72      874.83    472.36 o 
 -13  18   7     3354.14     2975.08    783.15 o 
 -12  18   7     3687.68     3046.74    303.37 o 
 -11  18   7      580.68      751.83    283.49 o 
 -10  18   7     8996.43     8529.01   1012.51 o 
  -9  18   7     1017.70      835.12    192.37 o 
  -8  18   7     7904.81     9159.59   1100.20 o 
  -7  18   7     9651.91    10653.35   1156.81 o 
  -6  18   7     6587.61     6235.31    710.48 o 
  -5  18   7    17844.45    20079.21   1854.91 o 
  -4  18   7    15405.39    15363.47   1284.16 o 
  -3  18   7    34915.29    37598.02   1508.46 o 
  -2  18   7     2155.24     1670.59    429.42 o 
  -1  18   7    20343.12    18581.28   2388.59 o 
   0  18   7     4732.74     5033.56   1001.86 o 
   1  18   7    17363.93    16778.51   1626.34 o 
   2  18   7    12480.26    12461.46   1307.41 o 
   3  18   7     7865.83     8059.88    673.33 o 
   4  18   7    13547.22    13828.35    653.03 o 
   5  18   7      509.91      349.65    121.47 o 
   6  18   7     9539.52    10058.25    835.87 o 
   7  18   7     3388.75     2749.99    548.12 o 
   8  18   7     1463.41     1212.84    251.32 o 
   9  18   7    12956.09    12180.15   1046.73 o 
  10  18   7       73.45      372.45    228.04 o 
  11  18   7     7286.57     6810.78    567.89 o 
  12  18   7       19.54      485.07    285.82 o 
  13  18   7     6777.94     5977.90    978.23 o 
 -12  19   7     6571.85     5914.23   1266.50 o 
 -11  19   7     4076.02     4435.28   1430.26 o 
 -10  19   7     1649.89     2006.83    707.57 o 
  -9  19   7      988.62      660.10    204.16 o 
  -8  19   7       74.21      150.21     94.89 o 
  -7  19   7     4063.95     4838.22    811.88 o 
  -6  19   7      149.99      271.29    155.26 o 
  -5  19   7      388.68      450.09    182.89 o 
  -4  19   7     2031.78     2238.18    611.74 o 
  -3  19   7     1279.38     1060.57    527.73 o 
  -2  19   7     2319.28     4779.12   1075.65 o 
  -1  19   7    21342.86    23179.38    827.63 o 
   0  19   7     2369.16     2135.34    484.25 o 
   1  19   7    41298.29    39009.80   1240.53 o 
   2  19   7     2251.41     2214.32    565.18 o 
   3  19   7    43436.72    42325.97   2068.35 o 
   4  19   7     1895.66     1736.55    254.52 o 
   5  19   7    45852.09    46071.59   1607.84 o 
   6  19   7      103.72      188.75     73.83 o 
   7  19   7    17205.74    17485.05    939.17 o 
   8  19   7     1831.38     1392.67    391.96 o 
   9  19   7     9117.03     9514.70   1080.44 o 
  10  19   7      412.58      529.02    182.87 o 
  11  19   7     2669.74     2196.41    709.56 o 
  12  19   7     1145.48      919.37    232.69 o 
 -12  20   7     5081.41     5227.80    945.57 o 
 -11  20   7     1852.98     2600.59    496.47 o 
 -10  20   7     8854.86    10962.07   1287.85 o 
  -9  20   7     6511.71     7571.21   1085.26 o 
  -8  20   7    12597.38    13721.67   1174.14 o 
  -7  20   7     5698.24     5158.94    908.61 o 
  -6  20   7    21961.33    25905.18   1574.56 o 
  -5  20   7    14071.20    15197.86   1145.72 o 
  -4  20   7    18676.20    18740.62   1974.33 o 
  -3  20   7     9980.88     9982.50   1407.64 o 
  -2  20   7     5577.77     6992.44   1199.81 o 
  -1  20   7    10187.95     9341.90   1600.53 o 
   0  20   7      611.56      526.46    270.27 o 
   1  20   7     3449.40     3936.80    999.36 o 
   2  20   7       36.24      581.97    352.49 o 
   3  20   7     5099.32     5514.42   1377.40 o 
   4  20   7       47.74      120.73    120.76 o 
   5  20   7       45.68      216.56     82.18 o 
   6  20   7     1149.97     1203.90    210.24 o 
   7  20   7     2410.80     1618.24    308.69 o 
   8  20   7      385.60      406.89    177.48 o 
   9  20   7     4265.21     3726.25    481.61 o 
  10  20   7      900.90     1470.58    421.88 o 
  11  20   7     6586.72     7012.00    447.19 o 
  12  20   7     1278.89     1369.68    324.15 o 
 -12  21   7      754.05     1240.45    381.52 o 
 -11  21   7      763.06      771.92    228.30 o 
 -10  21   7      403.30      352.22    219.67 o 
  -9  21   7     1321.66     1823.87    189.64 o 
  -8  21   7     2679.37     3101.76    816.36 o 
  -7  21   7     1742.16     2473.55    623.39 o 
  -6  21   7     1218.25     1729.62    444.85 o 
  -5  21   7     3364.31     4776.02   1377.14 o 
  -4  21   7     9186.29     8626.25   1534.80 o 
  -3  21   7      766.03      849.16    379.32 o 
  -2  21   7    13191.07    15729.23   1749.09 o 
  -1  21   7     1117.97      870.57    268.61 o 
   0  21   7     1974.46     1892.84    632.09 o 
   1  21   7     2158.77     3501.44    799.13 o 
   2  21   7     5275.25     4542.68   1131.44 o 
   3  21   7     3796.63     4847.31   1126.30 o 
   4  21   7     1140.98     1618.53    438.00 o 
   5  21   7     4347.56     4213.20    658.91 o 
   6  21   7      217.73      243.05    133.39 o 
   7  21   7     1778.64     1522.70    431.37 o 
   8  21   7     3721.57     3733.81    593.31 o 
   9  21   7      100.51      283.10    120.16 o 
  10  21   7     2209.87     3205.42    624.63 o 
  11  21   7       10.46      360.81    194.96 o 
 -11  22   7     7538.82     7233.72   1074.84 o 
 -10  22   7      197.03      197.87    213.51 o 
  -9  22   7     2516.35     2780.34    323.06 o 
  -8  22   7     1194.72     1656.04    465.28 o 
  -7  22   7     2873.94     3110.77    812.51 o 
  -6  22   7      309.95      501.71    236.97 o 
  -5  22   7      699.85      368.65    309.99 o 
  -4  22   7     3110.51     5349.52   1466.52 o 
  -3  22   7       51.66      166.46    150.05 o 
  -2  22   7     4287.72     3784.47   1134.91 o 
  -1  22   7      726.02      886.96    327.22 o 
   0  22   7     9221.63     8079.14   2095.16 o 
   1  22   7       59.52      231.43    144.21 o 
   2  22   7    10032.59     9302.53   1844.04 o 
   3  22   7     1410.45     2421.77    604.37 o 
   4  22   7    14496.71    13557.92   1922.61 o 
   5  22   7     1772.45     2218.47    698.10 o 
   6  22   7    10752.20    10075.17   1652.50 o 
   7  22   7       12.11      539.75    326.86 o 
   8  22   7     6284.58     6629.93    898.12 o 
   9  22   7      217.36     1165.88    429.90 o 
  10  22   7     6365.94     5642.03   1192.70 o 
  11  22   7        6.73      998.06    385.87 o 
 -10  23   7     4694.21     3860.33    892.57 o 
  -9  23   7     5089.22     4347.80   2667.27 o 
  -7  23   7     4811.69     4267.89    877.85 o 
  -6  23   7     5868.86     7115.37   1882.20 o 
  -5  23   7    14950.52    14321.63   1977.49 o 
  -4  23   7     4527.77     5528.94   1134.53 o 
  -3  23   7     8664.56     8303.88   1813.42 o 
  -2  23   7     4203.06     5253.77   1608.87 o 
  -1  23   7     5391.79     4495.88   1319.86 o 
   0  23   7     2572.63     2198.80    552.93 o 
   1  23   7     4688.16     3404.59   1112.75 o 
   2  23   7     1000.39      847.38    256.54 o 
   3  23   7     5071.09     3947.35   1353.55 o 
   4  23   7     1172.74     1120.67    490.86 o 
   5  23   7     2714.40     3778.31    923.83 o 
   6  23   7      440.36     -148.67    240.48 o 
   7  23   7     1782.28     1960.27    237.88 o 
   8  23   7      456.06      925.13    437.13 o 
   9  23   7     5722.50     4933.27    884.79 o 
  10  23   7     1405.92     1743.06    321.97 o 
 -10  24   7       93.39      105.24    221.19 o 
  -9  24   7       38.36      525.17    281.93 o 
  -8  24   7      176.94      533.00    149.71 o 
  -7  24   7       54.18      465.11    224.33 o 
  -6  24   7      842.99     1330.11    361.79 o 
  -5  24   7     1058.48     1335.02    481.30 o 
  -4  24   7     3295.55     2942.23    725.05 o 
  -3  24   7        1.59      304.84    182.73 o 
  -2  24   7      423.16      890.56    293.17 o 
   0  24   7       95.18      239.22    186.43 o 
   1  24   7       22.87      835.34    358.65 o 
   2  24   7      663.11      588.00    258.30 o 
   3  24   7      251.74      483.03    302.69 o 
   4  24   7      153.02      508.89    268.99 o 
   5  24   7     2211.29     1849.40    451.82 o 
   6  24   7      111.34      286.83    213.00 o 
   7  24   7      862.60      801.04    367.93 o 
   8  24   7       35.11      563.23    223.60 o 
   9  24   7      200.96      407.34    213.38 o 
  10  24   7      261.08      433.74    162.29 o 
  -9  25   7     2526.05     3666.55    783.94 o 
  -8  25   7     8229.27     8731.16   1283.50 o 
  -7  25   7     4268.45     4492.20    750.22 o 
  -6  25   7     6328.02     6092.30    509.66 o 
  -5  25   7     2588.08     1986.72    283.66 o 
  -4  25   7     9010.57     8726.42   1479.17 o 
  -3  25   7     1621.62     2638.33    580.94 o 
  -2  25   7     4461.14     4730.08   1184.60 o 
  -1  25   7     1848.52     1180.68    517.33 o 
   0  25   7     1062.56      849.20    378.97 o 
   1  25   7     2253.86     2455.11    731.91 o 
   2  25   7      217.03      509.48    270.14 o 
   3  25   7     2075.04     2085.72    556.27 o 
   4  25   7     1079.60     1262.04    348.51 o 
   5  25   7     2971.13     3460.44    654.34 o 
   6  25   7     1367.92     1560.79    359.68 o 
   7  25   7     1897.32     1624.02    613.30 o 
   8  25   7     3072.57     3323.78    899.99 o 
   9  25   7     3441.44     2634.71    929.88 o 
  -8  26   7       69.90      426.69    182.30 o 
  -7  26   7       96.26      661.04    339.46 o 
  -6  26   7      572.72      935.89    274.93 o 
  -4  26   7     3629.01     5023.44    750.87 o 
  -3  26   7      332.56      620.48    296.97 o 
  -2  26   7     6674.69     5982.04   1205.86 o 
  -1  26   7      398.90      872.18    453.43 o 
   0  26   7    10923.01     8362.52   1395.86 o 
   1  26   7      138.98      471.01    246.27 o 
   2  26   7    12822.14    12076.72   1690.67 o 
   3  26   7      320.87      429.84    266.91 o 
   4  26   7    15049.42    16304.83    855.58 o 
   5  26   7       20.38      276.74    224.14 o 
   6  26   7     8380.32     6276.07   3966.79 o 
   7  26   7       18.99     -106.30    224.79 o 
   8  26   7     5119.71     4914.63   1256.40 o 
  -7  27   7      491.55      647.89    261.18 o 
  -6  27   7     3732.08     2969.59    640.23 o 
  -5  27   7        8.73     -179.52    199.04 o 
  -4  27   7     2987.85     2825.44    430.23 o 
  -3  27   7     1008.78     1076.28    345.40 o 
  -2  27   7     1123.40     1248.83    423.45 o 
  -1  27   7     2911.11     2796.93    738.26 o 
   0  27   7      993.91     1034.28    396.70 o 
   1  27   7     8175.28     7789.79   1324.23 o 
   2  27   7       40.55      180.08    174.06 o 
   3  27   7     4780.68     3642.28    871.02 o 
   4  27   7      135.96      430.09    183.78 o 
   5  27   7     3761.79     2061.23    971.84 o 
   7  27   7     1235.43     1056.41    338.24 o 
  -6  28   7     2264.87     2842.26    420.03 o 
  -5  28   7     9427.93     9943.72   1521.67 o 
  -4  28   7     1037.76      640.72    286.14 o 
  -3  28   7    13516.77    13481.73    814.62 o 
  -1  28   7     2802.41     2726.47    483.89 o 
   0  28   7       13.57      -27.25    236.82 o 
   1  28   7     1860.70     1489.71    272.21 o 
   2  28   7      407.04      508.84    306.45 o 
   3  28   7      376.86        0.48    226.22 o 
   4  28   7        2.94      -22.80    224.28 o 
   5  28   7     1507.34     1143.83    517.76 o 
   6  28   7      929.24      954.80    325.38 o 
  -5  29   7     2258.82     3654.86    527.62 o 
  -4  29   7     1123.87      897.24    286.13 o 
  -3  29   7     6546.62     6060.73    904.08 o 
  -2  29   7     1706.84     1062.54    506.64 o 
  -1  29   7    11018.25    10667.96    885.23 o 
   0  29   7       86.99      226.90    222.28 o 
   1  29   7    13223.11    13262.60   1046.79 o 
   2  29   7      166.22      328.54    200.88 o 
   3  29   7    13383.95    14788.29   1227.27 o 
   4  29   7      626.80      695.00    277.00 o 
   5  29   7     9459.06    10270.76    939.50 o 
  -3  30   7     1767.76     1784.05    349.00 o 
  -2  30   7     3139.38     3387.19    990.74 o 
  -1  30   7     1325.82     2316.88    357.46 o 
   0  30   7     9460.69     8271.55   1568.98 o 
   1  30   7       73.25      443.40    229.54 o 
   2  30   7     9200.07     8742.42   1952.40 o 
   3  30   7       22.20      428.37    232.17 o 
 -15   0   8    16100.81    17544.53   1608.80 o 
 -14   0   8     1309.55     1491.81    464.27 o 
 -13   0   8    24354.02    24876.66   1419.52 o 
 -12   0   8      946.54      931.20    360.02 o 
 -11   0   8    27246.98    30527.90   1777.89 o 
 -10   0   8    10577.31    13051.08   1467.04 o 
  -9   0   8    53887.14    49939.52   3014.67 o 
  -8   0   8    20935.08    23215.85   1532.65 o 
  -7   0   8     9306.74     8554.62    684.87 o 
  -6   0   8    19695.42    19832.56   5320.73 o 
  -5   0   8    10697.69     9089.71   1237.65 o 
  -4   0   8    17346.44    16221.28    697.77 o 
  -3   0   8     1332.56     1859.12    371.69 o 
  -2   0   8    18117.23    17279.07    802.63 o 
  -1   0   8      483.79      458.10    156.72 o 
   0   0   8     1153.94     1469.31    308.04 o 
   1   0   8    24149.00    25342.66   1033.04 o 
   2   0   8     5942.74     5981.59   1621.91 o 
   3   0   8     9158.00    10008.71    842.81 o 
   4   0   8    53371.89    55156.92   1236.58 o 
   5   0   8     6007.21     7201.35   1099.84 o 
   6   0   8    36285.94    35878.51   1212.29 o 
   7   0   8    11362.98    11273.62   1070.22 o 
   8   0   8    76819.72    83086.38   2454.66 o 
   9   0   8     2164.84     2184.78    685.18 o 
  10   0   8    50634.01    56243.74   3428.17 o 
  11   0   8      916.88     1241.75    402.72 o 
  12   0   8    17426.69    19649.27   1625.92 o 
  13   0   8     8896.54     6701.75   1465.56 o 
  14   0   8    11622.71    12978.61   1686.45 o 
  15   0   8     4271.73     3501.62   1004.18 o 
 -15   1   8     1900.07     1928.89    299.11 o 
 -14   1   8     2145.61     1516.51    347.42 o 
 -13   1   8      852.84     1099.93    210.58 o 
 -12   1   8     8104.23     8128.49   1567.26 o 
 -11   1   8     3228.87     2968.03    643.08 o 
 -10   1   8     4925.66     5124.36    938.70 o 
  -9   1   8    18267.60    18312.65   1338.84 o 
  -8   1   8     4018.36     3439.51    518.36 o 
  -7   1   8    47332.01    48428.07   1079.05 o 
  -6   1   8     6484.77     5608.56    576.77 o 
  -5   1   8    51003.30    51250.36    885.34 o 
  -4   1   8    36398.88    35235.27    853.20 o 
  -3   1   8    36802.86    37308.50    679.90 o 
  -2   1   8    61097.42    62960.08    878.98 o 
  -1   1   8    33676.38    34213.42   1097.96 o 
   0   1   8   116926.31   114062.82   1536.97 o 
   1   1   8     7129.05     7599.13    503.45 o 
   2   1   8    66691.67    68808.93   1339.15 o 
   3   1   8     7234.31     9493.65    641.00 o 
   4   1   8    57551.39    63202.74   1126.45 o 
   5   1   8    16776.53    17772.70    793.66 o 
   6   1   8    10322.85     9999.31    964.19 o 
   7   1   8    28348.41    29049.69   1224.73 o 
   8   1   8     4827.70     6590.71    897.85 o 
   9   1   8    18792.71    19630.03    920.56 o 
  10   1   8     2676.03     2817.61    605.21 o 
  11   1   8    10410.27    10774.83   1089.63 o 
  12   1   8     7878.53     7688.51   1527.85 o 
  13   1   8       27.74      217.32    199.49 o 
  14   1   8    13286.91    15960.91    726.81 o 
  15   1   8        2.20      423.64    203.04 o 
 -15   2   8     2893.53     1910.11    495.15 o 
 -14   2   8      162.37      338.27    161.56 o 
 -13   2   8     5391.05     4743.53    733.16 o 
 -12   2   8     1390.86     1156.75    361.08 o 
 -11   2   8     7519.55     7194.95   1345.96 o 
 -10   2   8     5605.83     4701.99    972.32 o 
  -9   2   8     9116.03     8703.16    771.95 o 
  -8   2   8    12624.15    11756.11    646.23 o 
  -7   2   8      155.46      358.76    102.32 o 
  -6   2   8    36707.13    38239.34    878.04 o 
  -5   2   8    15154.81    14606.58    618.36 o 
  -4   2   8    22123.92    22031.02    639.96 o 
  -3   2   8    34175.88    34411.39    512.45 o 
  -2   2   8    32178.15    32935.58    506.88 o 
  -1   2   8    62968.47    65470.26    921.15 o 
   0   2   8    18308.80    17351.72    872.29 o 
   1   2   8    92036.27    92518.19   1878.84 o 
   2   2   8     1366.40     1477.23    382.44 o 
   3   2   8    44419.50    42765.55    695.23 o 
   4   2   8     5156.34     5509.89    413.42 o 
   5   2   8    18546.47    20054.54    762.45 o 
   6   2   8    14253.12    14405.65    782.24 o 
   7   2   8     4122.70     4333.54    531.57 o 
   8   2   8    15925.00    16652.02   1033.45 o 
   9   2   8      163.60      395.48    553.89 o 
  10   2   8    16803.08    17557.62   1911.03 o 
  11   2   8     7413.02     8778.00   1166.32 o 
  12   2   8     2833.27     2186.81    449.35 o 
  13   2   8    10186.03    10989.63   1642.55 o 
  14   2   8        5.85      430.05    263.31 o 
  15   2   8     7993.86     6652.92   1378.02 o 
 -15   3   8       25.82      101.84    125.44 o 
 -14   3   8    27840.83    30057.29   1070.56 o 
 -13   3   8     1133.07     1110.42    289.24 o 
 -12   3   8    24898.33    26940.85   1387.37 o 
 -11   3   8     4614.01     4949.53    978.77 o 
 -10   3   8    54243.04    51989.86   4392.53 o 
  -9   3   8    13935.57    13991.84    704.99 o 
  -8   3   8    20485.96    20871.97    433.63 o 
  -7   3   8    11345.67    11144.05    803.47 o 
  -6   3   8     4337.87     3986.09    477.91 o 
  -5   3   8    12794.46    13023.80    560.37 o 
  -4   3   8      605.20      717.04    120.93 o 
  -3   3   8     9860.25     9905.39    528.69 o 
  -2   3   8     8587.97     9636.37    374.75 o 
  -1   3   8     3869.75     4103.23    372.28 o 
   0   3   8     9217.71     9294.38    802.32 o 
   1   3   8     4318.67     4730.06    457.23 o 
   2   3   8    24870.07    26695.43    775.19 o 
   3   3   8    40120.93    38418.20    793.77 o 
   4   3   8      162.23      264.34    155.23 o 
   5   3   8    56804.71    60390.02   1043.20 o 
   6   3   8     2600.52     2875.74    406.17 o 
   7   3   8    68239.07    72301.84   1630.05 o 
   8   3   8      712.02      979.35    296.54 o 
   9   3   8    75179.13    82246.99   3857.98 o 
  10   3   8     1413.76     1496.49    398.59 o 
  11   3   8    32712.38    35018.19   2533.36 o 
  12   3   8     7238.39     6947.49   1383.32 o 
  13   3   8    18917.17    19039.72   1120.55 o 
  14   3   8     5477.60     3797.87   1181.17 o 
  15   3   8     4417.89     2810.63    714.56 o 
 -15   4   8     1360.25      552.66    171.13 o 
 -14   4   8      314.07      449.20    128.65 o 
 -13   4   8     1451.62     1737.66    300.24 o 
 -12   4   8     3955.60     3391.24    668.17 o 
 -11   4   8     4064.72     5383.70   1007.84 o 
 -10   4   8     8002.75     6421.57   1241.49 o 
  -9   4   8      163.32      294.37    124.20 o 
  -8   4   8    31377.99    32350.62    612.28 o 
  -7   4   8       23.20      143.21    147.45 o 
  -6   4   8    38866.03    38276.64    840.16 o 
  -5   4   8    29877.40    28576.17    527.19 o 
  -4   4   8    30940.76    31901.85    622.99 o 
  -3   4   8    24022.88    24384.61    699.02 o 
  -2   4   8    20551.21    19103.24    569.24 o 
  -1   4   8    88566.51    93967.53   1420.10 o 
   0   4   8    10097.50    11290.13    520.69 o 
   1   4   8    49555.32    51824.82    780.73 o 
   2   4   8     4330.63     4316.69    385.81 o 
   3   4   8    47546.16    46927.86    754.56 o 
   4   4   8    15074.07    16069.48    841.58 o 
   5   4   8    22120.50    23590.49   1035.99 o 
   6   4   8    33159.36    34072.36    786.58 o 
   7   4   8     5435.51     5391.97    558.41 o 
   8   4   8    12524.11    12443.45    852.74 o 
   9   4   8       10.27      310.84    534.76 o 
  10   4   8     8220.26     9367.13   1134.01 o 
  11   4   8     8717.81     7459.46   1364.51 o 
  12   4   8      996.36     1111.90    311.11 o 
  13   4   8     7788.67     6176.83    968.87 o 
  14   4   8      814.63      766.06    261.53 o 
  15   4   8    13467.81    13275.41   1053.18 o 
 -15   5   8      351.80      410.20    155.44 o 
 -14   5   8     2649.21     2306.67    467.18 o 
 -13   5   8      275.02      421.12    205.91 o 
 -12   5   8      992.99     1303.57    339.49 o 
 -11   5   8     7446.15     7120.71   1260.13 o 
 -10   5   8      944.64      373.75    201.09 o 
  -9   5   8    15556.07    15913.87    773.79 o 
  -8   5   8       19.95       76.82    159.12 o 
  -7   5   8    44642.63    45174.80    911.28 o 
  -6   5   8     4486.95     3726.25    452.04 o 
  -5   5   8    31469.38    32100.12    687.42 o 
  -4   5   8    23582.62    24816.92    739.79 o 
  -3   5   8    18757.48    18472.60    560.97 o 
  -2   5   8    36866.07    38422.98    618.06 o 
  -1   5   8    10476.72    11157.06    728.05 o 
   0   5   8    40753.70    41693.75    657.39 o 
   1   5   8      155.21      299.39     92.31 o 
   2   5   8    64508.64    68407.42   1075.35 o 
   3   5   8      716.64     1023.67    173.55 o 
   4   5   8    20525.52    22458.70   1146.00 o 
   5   5   8    10342.73    11661.17    807.67 o 
   6   5   8    12754.95    13548.87    942.54 o 
   7   5   8     1950.96     1677.94    288.75 o 
   8   5   8       18.52      163.13    134.71 o 
   9   5   8     8101.40     9366.69    979.03 o 
  10   5   8      255.38      631.77    195.60 o 
  11   5   8      561.90      376.11    170.99 o 
  12   5   8    10960.88    12879.29   1305.03 o 
  13   5   8        9.30      414.89    200.27 o 
  14   5   8     5954.20     4700.54    724.57 o 
  15   5   8      630.25      504.47    163.42 o 
 -15   6   8    18400.11    20747.05   1832.71 o 
 -14   6   8     1285.35     1204.71    608.67 o 
 -13   6   8    23963.18    25459.12    861.24 o 
 -12   6   8     3538.05     3098.35    615.94 o 
 -11   6   8    30962.66    34828.22   2437.36 o 
 -10   6   8     6788.73     5526.84   1213.62 o 
  -9   6   8    21383.06    21865.82    658.41 o 
  -8   6   8    22756.66    22494.52    647.80 o 
  -7   6   8     6994.79     5661.00    584.60 o 
  -6   6   8     5730.88     4855.31    599.38 o 
  -5   6   8      104.39      199.26     67.65 o 
  -4   6   8    13756.70    13027.87    560.85 o 
  -3   6   8     6628.36     6589.44    489.31 o 
  -2   6   8       70.52      120.89    150.92 o 
  -1   6   8    15988.64    15130.37    560.97 o 
   0   6   8     5311.71     5528.00    409.44 o 
   1   6   8    17659.84    17347.88    573.85 o 
   2   6   8    34392.87    34349.45    600.26 o 
   3   6   8    12624.33    14028.50    656.12 o 
   4   6   8    69099.13    73380.11   1255.81 o 
   5   6   8       45.15      528.09    178.02 o 
   6   6   8    60403.32    61754.28   1403.25 o 
   7   6   8       39.28      229.90    106.91 o 
   8   6   8    80099.95    82893.84   2738.45 o 
   9   6   8     8891.80    10371.91   1349.56 o 
  10   6   8    36619.84    37320.24   2213.05 o 
  11   6   8     5295.94     4606.48   1155.99 o 
  12   6   8    17752.02    19147.74   1506.09 o 
  13   6   8     6407.90     4423.73    900.54 o 
  14   6   8     7258.96     6752.83   1104.44 o 
 -15   7   8      133.43      378.84    153.35 o 
 -14   7   8      834.18      561.74    184.98 o 
 -13   7   8      642.02      151.05    114.42 o 
 -12   7   8     3483.93     3743.75    705.79 o 
 -11   7   8     4757.39     4540.03    951.65 o 
 -10   7   8       87.86      300.28     97.06 o 
  -9   7   8     5015.94     4133.02    614.90 o 
  -8   7   8     1048.33      739.12    173.60 o 
  -7   7   8    18938.73    19528.83    793.55 o 
  -6   7   8    18929.86    18594.32    760.13 o 
  -5   7   8    15323.72    15631.29    733.29 o 
  -4   7   8    34173.32    35846.48    659.82 o 
  -3   7   8    15154.06    14244.60    782.07 o 
  -2   7   8    46133.86    46334.30    747.67 o 
  -1   7   8     4165.74     4377.65    336.52 o 
   0   7   8    59937.49    60348.29    931.75 o 
   1   7   8      432.59      439.93    147.87 o 
   2   7   8    16029.92    17597.48   1103.59 o 
   3   7   8      539.78      719.61    181.93 o 
   4   7   8    17128.50    15947.07   1067.59 o 
   5   7   8     7069.67     8641.68    754.96 o 
   6   7   8     1299.45     1242.64    236.79 o 
   7   7   8     6404.26     7239.68    897.08 o 
   8   7   8      606.11      246.43    183.49 o 
   9   7   8     3005.30     2515.69    396.71 o 
  10   7   8     2124.31     2066.31    704.48 o 
  11   7   8     1476.48     1243.93    305.31 o 
  12   7   8     5616.11     4859.67    841.70 o 
  13   7   8      188.55      491.99    416.55 o 
  14   7   8     3617.67     2938.26    692.69 o 
 -14   8   8        5.90      300.17    157.80 o 
 -13   8   8      617.32      734.66    236.88 o 
 -12   8   8      265.51      517.81    166.56 o 
 -11   8   8      470.67      350.74    121.81 o 
 -10   8   8     8074.75     8173.97    848.90 o 
  -9   8   8     1307.59     1028.75    213.10 o 
  -8   8   8     7674.29     6852.89    717.43 o 
  -7   8   8    10185.13     9233.93   1052.24 o 
  -6   8   8    24743.16    26571.20    684.29 o 
  -5   8   8    11658.97    12042.67    592.60 o 
  -4   8   8    16553.32    16471.95    640.71 o 
  -3   8   8    32134.20    31871.49    578.35 o 
  -2   8   8     5761.81     5202.40    415.47 o 
  -1   8   8    18692.74    18373.91    536.64 o 
   0   8   8       81.11      196.80     68.80 o 
   1   8   8    29211.06    31153.19    644.05 o 
   2   8   8      600.26      679.81    111.06 o 
   3   8   8    13418.64    15396.86    797.35 o 
   4   8   8     1299.15     1807.78    459.39 o 
   5   8   8     3731.28     3630.95    439.38 o 
   6   8   8     3179.17     3140.88    457.14 o 
   7   8   8      120.21      214.85    166.55 o 
   8   8   8     2496.97     2561.75    426.52 o 
   9   8   8     2219.85     2180.52    346.77 o 
  10   8   8      595.03      706.35    274.82 o 
  11   8   8     2965.23     2978.85    566.67 o 
  12   8   8        1.33      263.66    147.44 o 
  13   8   8     6004.15     4754.07    938.77 o 
  14   8   8      215.95      470.89    243.00 o 
 -14   9   8    11016.81     9634.92    823.08 o 
 -13   9   8     1578.53     1260.02    282.10 o 
 -12   9   8    15608.03    17267.93    615.71 o 
 -11   9   8     2737.56     2123.11    588.97 o 
 -10   9   8    12108.29    12313.52   1896.39 o 
  -9   9   8    15128.24    14295.21   1027.05 o 
  -8   9   8     6951.77     6756.98    534.11 o 
  -7   9   8     5201.60     4595.11    639.54 o 
  -6   9   8     9237.88     9023.63    650.06 o 
  -5   9   8     4136.26     4067.79    419.38 o 
  -4   9   8     1595.01     1845.92    254.33 o 
  -3   9   8       17.86      105.28     62.32 o 
  -2   9   8      391.76      645.68    102.01 o 
  -1   9   8    22643.74    22694.29    544.50 o 
   0   9   8     3846.16     4381.16    410.74 o 
   1   9   8    35951.06    37275.34    736.00 o 
   2   9   8     2544.92     2902.03    305.82 o 
   3   9   8    71168.38    71833.38   1217.14 o 
   4   9   8     2211.87     2463.67    333.51 o 
   5   9   8    38063.91    41622.93   1176.07 o 
   6   9   8     1227.36      919.56    192.32 o 
   7   9   8    54092.17    53540.21    919.83 o 
   8   9   8     1969.48     1769.50    297.06 o 
   9   9   8    17529.20    19098.62   2061.92 o 
  10   9   8    10990.05    11011.19   1401.66 o 
  11   9   8    13963.86    16711.92   1756.84 o 
  12   9   8     1619.83     1441.58    234.96 o 
  13   9   8     5731.91     3839.48    768.21 o 
  14   9   8     3064.25     1968.86    529.27 o 
 -14  10   8       94.36      111.85    100.63 o 
 -13  10   8      200.64      433.24    169.39 o 
 -12  10   8     1206.68     1876.72    307.33 o 
 -11  10   8      220.63      353.10    152.63 o 
 -10  10   8     3052.68     2313.66    601.38 o 
  -9  10   8     1718.60     1676.33    308.31 o 
  -8  10   8     3140.63     2685.90    488.95 o 
  -7  10   8     3837.52     3360.68    469.35 o 
  -6  10   8    10672.23    11189.84    866.82 o 
  -5  10   8     3143.80     3149.64    422.70 o 
  -4  10   8      328.52      433.33    124.21 o 
  -3  10   8    12934.10    13075.60    592.94 o 
  -2  10   8     2792.56     2695.01    268.15 o 
  -1  10   8    14974.77    14831.94    610.68 o 
   0  10   8     1112.13      959.83    244.16 o 
   1  10   8    11636.40    11533.22    680.19 o 
   2  10   8       49.20      194.10     63.75 o 
   3  10   8     6965.00     7826.60    655.61 o 
   4  10   8      320.06      266.26     86.49 o 
   5  10   8    11005.12    11705.19    893.00 o 
   6  10   8     1072.70     1044.94    171.92 o 
   7  10   8        4.94        8.54     97.73 o 
   8  10   8      763.89      872.04    228.85 o 
   9  10   8      249.15      187.83    197.05 o 
  10  10   8        4.47      387.56    304.61 o 
  11  10   8     1133.35      899.28    219.63 o 
  12  10   8      351.76      368.55    221.82 o 
  13  10   8     1364.47     1594.72    555.32 o 
  14  10   8      311.14       81.57    147.77 o 
 -14  11   8       24.06      449.97    172.47 o 
 -13  11   8      303.82      819.60    195.88 o 
 -12  11   8      573.17      476.09    169.50 o 
 -11  11   8      195.11      351.65    132.38 o 
 -10  11   8     2974.16     2669.39    477.97 o 
  -9  11   8     1054.36      992.73    259.56 o 
  -8  11   8     7360.91     7655.59    941.63 o 
  -7  11   8     2252.96     1983.90    325.05 o 
  -6  11   8     7736.20     8241.78    746.07 o 
  -5  11   8     5626.61     6142.91    533.33 o 
  -4  11   8    16005.10    17603.95    791.24 o 
  -3  11   8     6302.00     5961.19    557.33 o 
  -2  11   8    14621.11    15715.68    829.39 o 
  -1  11   8      340.00      268.19     92.06 o 
   0  11   8     6618.06     6699.86    521.69 o 
   1  11   8      184.89      221.91     98.32 o 
   2  11   8     5748.95     6136.47    561.56 o 
   3  11   8     1285.98     1135.21    177.50 o 
   4  11   8     2478.45     3064.90    460.85 o 
   5  11   8       38.74      206.23    130.26 o 
   6  11   8       43.63      195.72    116.60 o 
   7  11   8      137.03      154.26    116.08 o 
   8  11   8     1989.98     1877.52    419.41 o 
   9  11   8      366.28      437.02    155.55 o 
  10  11   8     1704.79     1916.80    457.41 o 
  11  11   8      696.58      797.34    197.94 o 
  12  11   8      124.37      285.99    125.07 o 
  13  11   8       14.55      537.35    132.69 o 
  14  11   8      723.45      621.02    260.69 o 
 -14  12   8       36.63      307.58    146.02 o 
 -13  12   8     5171.67     4728.22    511.35 o 
 -12  12   8       89.13      196.50    290.17 o 
 -11  12   8     5915.36     6344.91   1310.06 o 
 -10  12   8      100.79      211.07     90.80 o 
  -9  12   8     1422.88     1363.27    261.55 o 
  -8  12   8      522.64      326.70    209.49 o 
  -7  12   8     3622.94     3215.24    456.89 o 
  -6  12   8      374.07      536.77    116.57 o 
  -5  12   8     5821.32     6215.00    567.61 o 
  -4  12   8     1015.28     1008.25    200.69 o 
  -3  12   8     2410.40     2675.65    343.41 o 
  -2  12   8     5400.73     5512.83    492.48 o 
  -1  12   8      392.80      512.44    133.15 o 
   0  12   8     7156.10     7560.86    604.51 o 
   1  12   8     2842.81     2915.79    302.43 o 
   2  12   8     7852.43     8597.60    615.89 o 
   3  12   8      252.62      279.90    123.98 o 
   4  12   8     8643.64     9354.88    722.09 o 
   5  12   8     1336.97     1401.81    201.22 o 
   6  12   8     8068.40     7152.45    924.01 o 
   7  12   8     3277.96     2876.70    535.37 o 
   8  12   8    11982.71    11466.47   1239.13 o 
   9  12   8     3721.05     2780.20    614.77 o 
  10  12   8     4728.56     4711.07    854.19 o 
  11  12   8      579.45      542.76    199.03 o 
  12  12   8     8872.84     8589.56    843.11 o 
  13  12   8      327.33      611.30    218.11 o 
 -13  13   8     1404.44     1444.95    271.13 o 
 -12  13   8     1740.18     1878.05    476.80 o 
 -11  13   8       74.26      302.53    145.82 o 
 -10  13   8     3969.34     4063.11    664.23 o 
  -9  13   8      346.48      342.43    158.40 o 
  -8  13   8     1896.55     1739.59    288.29 o 
  -7  13   8       31.94      281.23     98.37 o 
  -6  13   8      535.24      578.81    140.19 o 
  -5  13   8     1252.82     1451.79    188.83 o 
  -4  13   8      574.06      438.02    118.02 o 
  -3  13   8       74.28      145.62     66.03 o 
  -2  13   8        1.67       54.98     56.67 o 
  -1  13   8       19.24       -2.22     53.63 o 
   0  13   8       34.42      186.55     72.59 o 
   1  13   8      641.45      980.80    388.50 o 
   2  13   8       16.04      126.52     57.82 o 
   3  13   8     7797.00     7834.53    609.95 o 
   4  13   8     1765.10     1699.03    230.61 o 
   5  13   8     2091.49     2086.06    315.77 o 
   6  13   8      524.45      370.38    109.05 o 
   7  13   8     5587.81     4571.53    633.65 o 
   8  13   8     1052.99      610.45    179.46 o 
   9  13   8     4563.83     3623.70    717.47 o 
  10  13   8       81.45      186.89    124.17 o 
  11  13   8     1870.89     1831.65    532.86 o 
  12  13   8      206.07      798.42    308.05 o 
  13  13   8      599.29      710.79    212.41 o 
 -13  14   8     3764.20     3639.30    478.42 o 
 -12  14   8     1323.37     1502.60    270.34 o 
 -11  14   8     3315.11     3266.13    545.56 o 
 -10  14   8      118.90       76.03    138.68 o 
  -9  14   8     7275.86     8303.80   1261.88 o 
  -8  14   8      208.44      165.33     75.89 o 
  -7  14   8      745.16      749.96    133.20 o 
  -6  14   8      715.19      636.87    154.97 o 
  -5  14   8      138.86      163.13     51.98 o 
  -4  14   8     1254.31      784.08    166.41 o 
  -3  14   8       30.86      143.56     54.78 o 
  -2  14   8     1640.81     1180.04    222.77 o 
  -1  14   8      256.61      206.67    139.35 o 
   0  14   8      412.75      390.65    103.01 o 
   1  14   8       77.53      262.27     87.93 o 
   2  14   8      209.69      296.20     78.10 o 
   3  14   8     1727.64     1482.04    201.25 o 
   4  14   8     5081.67     5610.57    537.14 o 
   5  14   8     2056.52     2544.16    471.43 o 
   6  14   8     3082.84     3188.22    497.95 o 
   7  14   8       18.07      153.46     65.13 o 
   8  14   8     3431.91     3000.08    582.58 o 
   9  14   8        4.46      340.21    130.99 o 
  10  14   8    10615.36    11062.25   1686.80 o 
  11  14   8      310.73      202.41    141.37 o 
  12  14   8     1764.54      768.89    250.86 o 
  13  14   8      157.15      278.61    207.20 o 
 -13  15   8      100.82      481.80    139.03 o 
 -12  15   8      668.56      741.63    456.10 o 
 -11  15   8     1636.87     1430.10    402.44 o 
 -10  15   8      882.62      691.74    204.01 o 
  -9  15   8     2643.86     2765.12    460.35 o 
  -8  15   8      898.46     1165.78    397.61 o 
  -7  15   8     9675.09     9999.58    988.89 o 
  -6  15   8    11990.11    11696.80    772.48 o 
  -5  15   8     7391.11     7628.31    667.12 o 
  -4  15   8    28943.73    29046.94    829.71 o 
  -3  15   8     7331.77     7463.82   1287.60 o 
  -2  15   8    18153.51    18660.15   1801.62 o 
  -1  15   8     9632.85     9168.21   1848.49 o 
   0  15   8    29444.37    29920.21   1015.73 o 
   1  15   8     2300.77     1943.68    229.45 o 
   2  15   8    13372.69    13706.40    785.41 o 
   3  15   8      654.33      504.78    106.24 o 
   4  15   8     7160.86     6985.24    613.52 o 
   5  15   8       19.07      155.17     53.27 o 
   6  15   8     1096.34     1058.84    228.37 o 
   7  15   8       19.41      145.32    120.54 o 
   8  15   8      368.58      150.59    142.71 o 
   9  15   8      592.86      411.34    230.36 o 
  10  15   8      574.73      751.94    219.97 o 
  11  15   8     2195.18     1797.21    435.27 o 
  12  15   8     4149.71     3231.97    754.14 o 
  13  15   8     3922.61     2578.43    775.12 o 
 -13  16   8     2257.17     2732.31    508.92 o 
 -12  16   8     1496.49     1437.30    297.18 o 
 -11  16   8     3989.31     2828.92    369.04 o 
 -10  16   8     3094.89     3505.56    418.88 o 
  -9  16   8     4137.07     4331.27    778.34 o 
  -8  16   8     6646.89     6994.15    988.27 o 
  -7  16   8     1041.94     1060.94    393.55 o 
  -6  16   8      815.17      784.45    165.62 o 
  -5  16   8        5.51       78.30     53.24 o 
  -4  16   8     3060.02     2359.13    636.39 o 
  -3  16   8     1755.20     2002.02    699.91 o 
  -2  16   8      604.73      902.21    308.89 o 
  -1  16   8      849.00      811.37    274.53 o 
   0  16   8       12.08     -222.63    227.55 o 
   1  16   8     3808.59     4770.52   1107.75 o 
   2  16   8     8580.63     8483.14    695.01 o 
   3  16   8     1656.43     1803.71    344.79 o 
   4  16   8    12277.08    13033.40    743.97 o 
   5  16   8      259.44      161.10     95.24 o 
   6  16   8     7515.83     7149.62    869.41 o 
   7  16   8     1231.88     1028.07    210.36 o 
   8  16   8    12861.27    12183.63   1155.28 o 
   9  16   8        3.16       48.73    116.91 o 
  10  16   8     4153.55     3827.87    800.52 o 
  11  16   8     1304.29     1073.23    227.38 o 
  12  16   8     2393.55     2053.46    672.56 o 
 -12  17   8     8392.44     6745.67   1589.46 o 
 -11  17   8     3247.52     3240.58    435.87 o 
 -10  17   8     7665.30     8010.71    409.41 o 
  -9  17   8     2381.23     2072.49    232.36 o 
  -8  17   8     4032.40     3859.61    647.15 o 
  -7  17   8     8381.09     9349.67    957.06 o 
  -6  17   8      421.70      442.07    187.08 o 
  -5  17   8     2734.52     1846.61    601.53 o 
  -4  17   8      190.88      519.96    231.00 o 
  -3  17   8      220.92      505.94    302.52 o 
  -2  17   8     1691.91     1218.88    326.78 o 
  -1  17   8       37.36      358.82    206.80 o 
   0  17   8     5464.79     4324.36   1134.69 o 
   1  17   8     6482.16     6076.39   1521.61 o 
   2  17   8     4334.98     4914.50   1044.07 o 
   3  17   8    13242.99    14017.64    881.50 o 
   4  17   8      903.19      732.27    157.53 o 
   5  17   8    22112.97    23507.69    970.81 o 
   6  17   8      651.03      503.32    227.19 o 
   7  17   8    11615.81    11701.92    997.81 o 
   8  17   8       47.14      140.46     65.64 o 
   9  17   8    20892.75    21650.72    850.73 o 
  10  17   8       27.08      381.81    140.19 o 
  11  17   8     8501.27     8365.49    884.64 o 
  12  17   8     3496.38     2515.37    802.01 o 
 -12  18   8      767.80     1012.89    347.52 o 
 -11  18   8      165.73      558.72    209.54 o 
 -10  18   8     2852.90     3835.75    582.57 o 
  -9  18   8      836.62     1613.71    262.41 o 
  -8  18   8    12170.52    14018.33   1237.91 o 
  -7  18   8     3301.42     3174.87    890.59 o 
  -6  18   8    16252.81    17158.98   1951.30 o 
  -5  18   8    28086.84    29872.18   1749.45 o 
  -4  18   8    20646.21    22280.32   1444.93 o 
  -3  18   8    31579.27    31817.94   2040.07 o 
  -2  18   8    14296.45    16145.58   2376.98 o 
  -1  18   8    45604.37    54699.82   3313.63 o 
   0  18   8     9718.32     9691.57   1671.43 o 
   1  18   8    37271.77    38858.62   2490.00 o 
   2  18   8      532.91      829.53    279.03 o 
   3  18   8    20656.65    21006.88    874.63 o 
   4  18   8      179.75      358.96    141.51 o 
   5  18   8     6542.03     5834.46    930.34 o 
   6  18   8     1593.56     1288.32    226.75 o 
   7  18   8       68.28      288.50    101.00 o 
   8  18   8     2720.70     2168.36    648.26 o 
   9  18   8      593.52      701.21    209.25 o 
  10  18   8      156.71      518.94    160.41 o 
  11  18   8     4660.52     3438.64    649.07 o 
 -11  19   8     2252.60     1937.78    340.38 o 
 -10  19   8     9965.97    10230.38   1042.05 o 
  -9  19   8     7539.37     7471.39   1025.59 o 
  -8  19   8     2298.36     2448.47    516.95 o 
  -7  19   8     7511.13     6487.14   1790.64 o 
  -6  19   8       11.31      214.58    161.74 o 
  -5  19   8     8196.84     9308.55   1717.86 o 
  -4  19   8     2094.22     2452.09    801.13 o 
  -3  19   8     4735.26     5128.93   1114.57 o 
  -2  19   8     8917.00     8549.35   1972.43 o 
  -1  19   8      743.33     1040.63    437.96 o 
   0  19   8     7193.97     7291.69   1816.14 o 
   1  19   8        7.48     -146.27    207.26 o 
   2  19   8    11939.40    11140.70   1870.20 o 
   3  19   8     7612.34     6679.11   1488.55 o 
   4  19   8     1971.74     1816.69    617.17 o 
   5  19   8    12009.88    11853.34   1049.95 o 
   6  19   8     1392.15     1331.56    388.08 o 
   7  19   8    15928.09    17740.96    931.88 o 
   8  19   8       50.23      422.66    180.80 o 
   9  19   8    16099.41    17485.13   1118.91 o 
  10  19   8     2001.54     1841.55    660.51 o 
 -11  20   8    10475.45    10165.92   1409.28 o 
 -10  20   8     5307.14     5144.55    784.27 o 
  -9  20   8     8130.11     8822.83   1579.35 o 
  -8  20   8     7653.47     8577.24    917.29 o 
  -7  20   8     4184.78     3722.15    799.74 o 
  -6  20   8    17790.97    17186.24   1290.92 o 
  -5  20   8       86.39      706.84    283.66 o 
  -4  20   8     3859.34     3019.14    788.10 o 
  -3  20   8      529.15      651.70    361.74 o 
  -2  20   8     2176.54     2637.03    731.69 o 
  -1  20   8     9526.95     9739.13   1374.24 o 
   0  20   8     2781.89     3407.79    996.05 o 
   1  20   8    12759.63    10852.99   1521.18 o 
   2  20   8     8336.37     9352.04   1843.48 o 
   3  20   8    12865.91    13194.38   2335.54 o 
   4  20   8    22381.14    21623.85   1603.19 o 
   5  20   8     7462.14     7989.54   2546.23 o 
   6  20   8    28385.73    29268.38   2193.58 o 
   7  20   8      605.88      946.45    266.59 o 
   8  20   8    19119.07    19072.39   2209.33 o 
   9  20   8       41.15      314.16    212.05 o 
  10  20   8    18306.05    23937.81   1826.90 o 
  11  20   8     3859.58     3252.92   1080.65 o 
 -10  21   8      978.83      876.53    276.71 o 
  -9  21   8    11906.02    14455.20   1017.68 o 
  -8  21   8     1116.30     1849.78    586.15 o 
  -7  21   8    17644.25    20884.95   1050.64 o 
  -6  21   8     7147.06     9070.60   1480.36 o 
  -5  21   8    31602.93    36982.68   2646.11 o 
  -4  21   8    19601.56    21911.27   1611.95 o 
  -3  21   8    20443.04    23564.54   2137.39 o 
  -2  21   8    26478.31    28868.96   2070.07 o 
   0  21   8    34033.16    33505.91   2390.75 o 
   1  21   8     3254.78     3325.64   1090.15 o 
   2  21   8    29640.72    31310.51   2247.88 o 
   3  21   8      204.09      581.53    303.00 o 
   4  21   8    24771.14    24480.05   1825.20 o 
   5  21   8       18.25      100.80    168.14 o 
   6  21   8     5295.47     5578.95   1147.28 o 
   7  21   8     3050.23     2273.11   1499.17 o 
   8  21   8      762.39      845.31    278.66 o 
   9  21   8       65.48      217.25    284.82 o 
  10  21   8     1783.29     1516.34    359.41 o 
 -10  22   8     3668.57     3304.51    654.09 o 
  -9  22   8     7379.73     7937.35   1296.70 o 
  -8  22   8     5863.78     6371.66   3977.91 o 
  -7  22   8     1391.88     1693.07    325.59 o 
  -6  22   8    10107.34     9206.52   1355.53 o 
  -5  22   8      658.87     1129.62    259.56 o 
  -4  22   8     9157.88    10728.19   1633.61 o 
  -3  22   8     6097.23     6331.94   1725.93 o 
  -2  22   8     3520.55     3895.25    770.26 o 
  -1  22   8     8448.92     8520.59   1794.91 o 
   0  22   8       80.81      627.95    287.13 o 
   1  22   8    12307.58    12235.83   1523.58 o 
   2  22   8     2997.92     2557.40    739.92 o 
   3  22   8    11102.93    12026.15   1517.45 o 
   4  22   8    13170.91    14722.51   1136.49 o 
   5  22   8     5809.10     5707.17   3695.26 o 
   6  22   8    16800.91    17102.22   1095.83 o 
   7  22   8     1219.19      828.40    289.24 o 
   8  22   8    23199.62    25743.54   1342.13 o 
   9  22   8     1066.94     1616.81    521.75 o 
  -9  23   8     3940.89     3644.00    624.46 o 
  -8  23   8     7821.57     7122.57   1470.42 o 
  -7  23   8     6532.38     7541.47   1213.87 o 
  -6  23   8      871.92     1339.29    363.79 o 
  -5  23   8     9653.66    10594.89   1499.58 o 
  -4  23   8       61.19      743.05    344.86 o 
  -3  23   8     6049.78     5839.22   1426.60 o 
  -2  23   8     5398.27     5844.33   1695.93 o 
  -1  23   8      595.65      -26.73    264.58 o 
   0  23   8    12464.78     9388.17   1494.42 o 
   1  23   8     1452.45     1683.31   1002.37 o 
   2  23   8     6529.37     4817.33   1351.16 o 
   3  23   8     6101.86     5605.77   1316.23 o 
   4  23   8     9409.11     7926.89   1672.73 o 
   5  23   8    14987.68    15256.35   1012.58 o 
   6  23   8      722.08      345.23    279.24 o 
   7  23   8    20535.47    23256.82   1232.05 o 
   8  23   8      113.72     -256.44    256.44 o 
   9  23   8    17108.55    19505.84   1522.97 o 
  -8  24   8     9659.67     8758.07   1142.88 o 
  -7  24   8     2887.00     4386.26    575.95 o 
  -6  24   8    15310.87    16729.40   1336.30 o 
  -5  24   8     7639.00    10195.86   1489.07 o 
  -4  24   8    23347.30    24722.77   2459.14 o 
  -3  24   8    15616.85    15719.10   2127.43 o 
  -2  24   8     9804.23    10419.05   1532.92 o 
  -1  24   8    23828.72    23938.30   1223.01 o 
   0  24   8     6919.97     8296.48   1118.92 o 
   1  24   8    27017.45    27951.25   1616.99 o 
   2  24   8     1550.93      987.39    251.55 o 
   3  24   8    28783.34    29879.84   1801.57 o 
   4  24   8      680.69     1030.32    393.51 o 
   5  24   8    14298.04    15059.57   1937.26 o 
   6  24   8      478.82     -156.05    249.98 o 
   7  24   8     2729.47     2188.88    381.19 o 
   8  24   8     1242.59     1012.64    445.57 o 
  -7  25   8    10144.24    10802.06   1511.53 o 
  -6  25   8     1565.71      614.33    359.88 o 
  -5  25   8    11974.01    12545.75   1396.33 o 
  -4  25   8       27.29      441.90    353.42 o 
  -3  25   8     6133.59     6638.01    876.05 o 
  -2  25   8     4481.33     3839.27    846.83 o 
  -1  25   8       28.93      260.31    317.09 o 
   0  25   8     7196.96     6735.21   1196.10 o 
   1  25   8     1996.41     2801.76    753.09 o 
   2  25   8    14956.51    14804.65    879.29 o 
   3  25   8     6204.70     4089.25   1131.56 o 
   4  25   8     8179.54     6511.84   1771.51 o 
   5  25   8    15257.58    17065.24   1087.68 o 
   6  25   8     5008.45     3287.10    924.61 o 
   7  25   8    12297.86    12545.30   1244.48 o 
  -6  26   8     6232.71     5811.45   1104.95 o 
  -5  26   8      321.41      470.66    261.93 o 
  -4  26   8     6225.70     6492.57    933.05 o 
  -3  26   8       33.17      233.16    197.00 o 
  -1  26   8     4305.01     4407.96   2818.27 o 
   0  26   8      244.05      883.28    351.87 o 
   1  26   8     2504.05     2613.62    451.69 o 
   2  26   8     3096.32     4137.58    407.61 o 
   3  26   8     6588.34     5278.62    889.16 o 
   4  26   8     4708.35     4525.62    745.93 o 
   5  26   8     3734.78     3556.73    877.49 o 
   6  26   8    15572.89    18357.54   1421.76 o 
  -5  27   8    11686.17    11373.83   1532.61 o 
  -4  27   8    13103.52    11703.71   1680.78 o 
  -3  27   8     9434.89     8159.20   1113.77 o 
  -2  27   8    19321.26    19819.86   1527.45 o 
  -1  27   8     5419.57     4030.89   1375.47 o 
   0  27   8    16421.56    17663.95    972.42 o 
   1  27   8     2288.89     2294.85    428.17 o 
   2  27   8    18569.49    18764.09   1522.56 o 
   3  27   8     1339.99     1232.90    428.22 o 
   4  27   8     9148.52     9676.91   1620.06 o 
   5  27   8        5.12      689.71    231.69 o 
  -4  28   8     3891.56     3860.94    672.96 o 
  -3  28   8     1782.44     1735.65    303.02 o 
  -2  28   8      856.89      952.57    435.63 o 
  -1  28   8     4085.55     2775.13    714.37 o 
   0  28   8      155.42      343.19    228.44 o 
   1  28   8     4403.38     3447.37   1106.71 o 
   2  28   8     1232.35      907.48    299.59 o 
   3  28   8     3752.25     3361.14    754.07 o 
 -14   1   9     1652.73     1809.37    250.26 o 
 -13   1   9     1089.47     1376.51    253.21 o 
 -12   1   9      887.79      862.14    270.07 o 
 -11   1   9     1488.59     1610.95    492.80 o 
 -10   1   9     6419.86     8158.40   1193.19 o 
  -9   1   9     3870.63     3895.15    840.33 o 
  -8   1   9     8764.60     7696.71    925.36 o 
  -7   1   9     2657.19     2273.35    373.41 o 
  -6   1   9    14759.77    13182.52   1115.76 o 
  -5   1   9      435.07      251.56     91.58 o 
  -4   1   9    14146.35    14425.65    527.29 o 
  -3   1   9     1442.95     1241.66    175.00 o 
  -2   1   9     5476.01     5527.73    490.36 o 
  -1   1   9     1733.30     1560.85    211.12 o 
   0   1   9    12268.03    12119.42    773.78 o 
   1   1   9      418.68      390.19    136.96 o 
   2   1   9       53.81      126.20     63.70 o 
   3   1   9     1666.64     2339.28    270.43 o 
   4   1   9     3195.58     3475.06    391.81 o 
   5   1   9     3168.29     3430.24    370.04 o 
   6   1   9       99.01      420.41    143.12 o 
   7   1   9     3945.19     4949.04    780.97 o 
   8   1   9      130.25      228.25    358.09 o 
   9   1   9     7099.16     8269.67   1071.53 o 
  10   1   9      203.09      153.59    170.16 o 
  11   1   9     2867.67     3057.61    871.69 o 
  12   1   9      551.26      459.58    171.45 o 
  13   1   9     4287.41     4047.43    853.19 o 
  14   1   9      794.96      975.09    246.34 o 
 -14   2   9     2765.37     3851.48    544.65 o 
 -13   2   9     2134.09     2198.57    334.38 o 
 -12   2   9      423.90      377.30    171.34 o 
 -11   2   9      337.68      493.10    177.12 o 
 -10   2   9     4933.93     5058.70   1079.16 o 
  -9   2   9     6910.02     7318.98   1226.11 o 
  -8   2   9      414.41      294.81     91.04 o 
  -7   2   9      843.69      965.12    214.28 o 
  -6   2   9      258.86      178.05    141.36 o 
  -5   2   9    18125.31    18373.63    657.34 o 
  -4   2   9      150.63      233.55     58.90 o 
  -3   2   9     2671.48     2657.18    289.22 o 
  -2   2   9      449.47      465.48    132.22 o 
  -1   2   9    10692.81    11456.55    595.32 o 
   0   2   9     1899.22     1816.13    204.05 o 
   1   2   9     2278.27     2935.97    335.02 o 
   2   2   9      378.87      696.80    185.96 o 
   3   2   9    10832.78    11902.16    706.52 o 
   4   2   9     1377.47     1661.92    272.07 o 
   5   2   9     7193.20     7658.49    564.77 o 
   6   2   9     1805.11     1873.40    255.97 o 
   7   2   9     6002.13     6241.45    976.20 o 
   8   2   9    10028.69    10582.92   1070.06 o 
   9   2   9     8434.69     9260.84   1139.35 o 
  10   2   9     2983.10     3676.62    714.27 o 
  11   2   9      895.74      766.57    235.79 o 
  12   2   9     1125.26     1195.43    236.23 o 
  13   2   9     1314.54     1492.64    324.15 o 
  14   2   9     2860.58     2457.60    846.41 o 
 -14   3   9      917.19     1129.70    273.03 o 
 -13   3   9      234.16      257.63    146.19 o 
 -12   3   9      626.11      506.73    171.94 o 
 -11   3   9      191.76      707.68    302.72 o 
 -10   3   9     3013.92     2974.61    694.88 o 
  -9   3   9      272.39      276.27    105.64 o 
  -8   3   9     2538.42     2407.86    406.75 o 
  -7   3   9      428.19      333.89    117.46 o 
  -6   3   9      155.56      201.64     90.75 o 
  -5   3   9     3889.15     3055.97    402.10 o 
  -4   3   9      519.10      342.13     91.02 o 
  -3   3   9     9871.85     9605.22    563.53 o 
  -2   3   9      842.14      805.68    149.13 o 
  -1   3   9    15710.02    14391.20    706.57 o 
   0   3   9       12.31      217.39    129.95 o 
   1   3   9     8201.54     8490.15    611.66 o 
   2   3   9     5478.73     5409.08    482.35 o 
   3   3   9     2542.73     2350.83    292.85 o 
   4   3   9       85.85      185.09     89.27 o 
   5   3   9      190.50      382.45    167.69 o 
   6   3   9     3621.54     3422.84    562.91 o 
   7   3   9       56.88      265.53     94.30 o 
   8   3   9      286.42      547.12    157.30 o 
   9   3   9     1545.09     1625.95    503.64 o 
  10   3   9     1057.49      855.57    225.34 o 
  11   3   9      310.60      500.51    206.52 o 
  12   3   9      505.78      757.17    246.71 o 
  13   3   9     1472.08      852.21    262.78 o 
  14   3   9       41.51      125.62    101.01 o 
 -14   4   9      470.50      256.57    134.35 o 
 -13   4   9     3922.10     4243.04    454.84 o 
 -12   4   9      326.71      846.92    384.69 o 
 -11   4   9     8172.13     7310.88   1483.61 o 
 -10   4   9      159.96      424.63    195.24 o 
  -9   4   9    15098.78    16687.55   1122.63 o 
  -8   4   9      235.86      235.57    110.23 o 
  -7   4   9    15410.28    15836.22    754.09 o 
  -6   4   9       18.67      199.73     88.87 o 
  -5   4   9     6362.73     5306.75    624.49 o 
  -4   4   9     3503.30     3221.32    410.13 o 
  -3   4   9    15322.94    15091.12    712.36 o 
  -2   4   9      732.03     1002.57    149.63 o 
  -1   4   9     8962.67     8412.10    675.87 o 
   0   4   9     4130.00     4256.19    378.22 o 
   1   4   9     9061.02     8592.46    554.02 o 
   2   4   9       97.62       98.89    121.24 o 
   3   4   9     3136.16     3730.93    470.32 o 
   4   4   9     4432.38     3762.83    421.57 o 
   5   4   9     3549.73     3507.85    433.49 o 
   6   4   9     2499.12     2358.01    612.63 o 
   7   4   9       16.73      222.84    133.50 o 
   8   4   9     9332.69    10042.63   1559.27 o 
   9   4   9     1329.60     1101.48    515.60 o 
  10   4   9    10248.30    10454.62   1085.67 o 
  11   4   9       63.39      240.93    185.37 o 
  12   4   9     9134.93     9557.18   1785.64 o 
  13   4   9      103.57      237.78    129.65 o 
 -14   5   9     1126.89     1212.86    458.07 o 
 -13   5   9     4306.02     3947.98    658.14 o 
 -12   5   9        1.56      190.97    117.82 o 
 -11   5   9     3983.06     3489.20    559.96 o 
 -10   5   9      357.20      545.83    187.72 o 
  -9   5   9     5755.13     5423.61   1050.53 o 
  -8   5   9      903.81      698.26    195.71 o 
  -7   5   9        8.42       17.77     76.71 o 
  -6   5   9     2019.32     1797.67    323.53 o 
  -5   5   9     2576.60     2941.66    427.46 o 
  -4   5   9     4983.46     4254.21    504.96 o
[truncated: 84,552 more chars]
